# Supplementary material for: 2-({1-[2-(Methyl­sulfan­yl)phen­yl]-1H-tetra­zol-5-yl}sulfan­yl)acetic acid
Source: Acta Crystallogr Sect E Struct Rep Online. 2013 Apr 20;69(Pt 5):o759. doi: 10.1107/S160053681300980X (PMC3648285; doi:10.1107/S160053681300980X)
Supplement: Supplementary file 1 [file e-69-0o759-sup1.cif]

##############################################################################
#                                                                            #
# This CIF contains the data in a paper accepted for publication in          #
# Acta Crystallographica Section E. It conforms to the requirements of       #
# Notes for Authors for Acta Crystallographica Section E, and has been       #
# peer reviewed under the auspices of the IUCr Commission on Journals.       #
#                                                                            #
# Full details of the Crystallographic Information File format               #
# are given in the paper "The Crystallographic Information File (CIF):       #
# a New Standard Archive File for Crystallography" by S. R. Hall, F. H.      #
# Allen and I. D. Brown [Acta Cryst. (1991), A47, 655-685].                  #
#                                                                            #
# The current version of the core CIF dictionary is obtainable from          #
# ftp://ftp.iucr.org/pub/cif_core.dic.                                       #
#                                                                            #
# Software is freely available for graphical display of the structure(s)     #
# in this CIF. For information consult the CIF software page                 #
# http://www.iucr.org/resources/cif/software.                                #
#                                                                            #
# This file may be used for bona fide research purposes within the           #
# scientific community so long as proper attribution is given to the journal # 
# article from which it was obtained.                                        #
#                                                                            #
##############################################################################
data_global
_audit_creation_method     'WinGX routine CIF_UPDATE'
_audit_conform_dict_name     cif_core.dic
_audit_conform_dict_version     2.3
_journal_date_recd_electronic     2013-03-07
_journal_date_accepted     2013-04-09
_journal_name_full     'Acta Crystallographica, Section E'
_journal_year     2013
_journal_volume     69
_journal_issue      5
_journal_page_first     o759
_journal_page_last     o759
_journal_paper_category     QO
_journal_paper_doi     10.1107/S160053681300980X
_journal_coeditor_code     SU2571
_publ_contact_author_name     'Ana C. Mafud'
_publ_contact_author_address
;
Instituto de F\'isica de S\~ao Carlos
Av. do Trab. S\~aocarlense, 400
S\~ao Carlos, SP, Brazil
;
_publ_contact_author_email     'mafud@usp.br'
_publ_contact_author_fax     '55(16)33739874'
_publ_contact_author_phone     '55(16)33739874'
_publ_section_title
;
2-({1-[2-(Methylsulfanyl)phenyl]-1<i>H</i>-tetrazol-5-yl}sulfanyl)acetic acid
;
loop_
    _publ_author_name
    _publ_author_footnote
    _publ_author_address
    'Mafud, Ana C.' .
;
Instituto de F\'isica de S\~ao Carlos
Av. do Trab. S\~aocarlense, 400
S\~ao Carlos, SP, Brazil
;
    'Mascarenhas, Yvonne P.' .
;
Instituto de F\'isica de S\~ao Carlos
Av. do Trab. S\~aocarlense, 400
S\~ao Carlos, SP, Brazil
;
    'Nascimento, Alessandro S.' .
;
Instituto de F\'isica de S\~ao Carlos
Av. do Trab. S\~aocarlense, 400
S\~ao Carlos, SP, Brazil
;
data_I
_audit_creation_method     'WinGX routine CIF_UPDATE'
_chemical_name_systematic
;
2-({1-[2-(Methylsulfanyl)phenyl]-1<i>H</i>-tetrazol-5-yl}sulfanyl)acetic acid
;
_chemical_formula_moiety     'C10 H10 N4 O2 S2'
_chemical_formula_sum     'C10 H10 N4 O2 S2'
_chemical_formula_iupac     'C10 H10 N4 O2 S2'
_chemical_formula_weight     282.34
_symmetry_cell_setting     triclinic
_symmetry_space_group_name_H-M     'P -1'
_symmetry_space_group_name_Hall     '-P 1'
loop_
    _symmetry_equiv_pos_as_xyz
    'x, y, z'
    '-x, -y, -z'
_cell_length_a     7.1500(3)
_cell_length_b     8.3770(3)
_cell_length_c     11.0890(5)
_cell_angle_alpha     74.7480(14)
_cell_angle_beta     79.3090(14)
_cell_angle_gamma     86.286(3)
_cell_volume     629.58(4)
_cell_formula_units_Z     2
_cell_measurement_reflns_used     2086
_cell_measurement_theta_min     10.36
_cell_measurement_theta_max     19.80
_cell_measurement_temperature     290(2)
_cell_special_details     none
_exptl_crystal_description     prism
_exptl_crystal_colour     yellow
_exptl_crystal_size_max     0.1
_exptl_crystal_size_mid     0.05
_exptl_crystal_size_min     0.05
_exptl_crystal_size_rad     ?
_exptl_crystal_density_diffrn     1.489
_exptl_crystal_density_method     'not measured'
_exptl_crystal_F_000     292
_exptl_absorpt_coefficient_mu     0.422
_exptl_absorpt_correction_type     cylinder
_exptl_absorpt_process_details     '(Dwiggins, 1975)'
_exptl_absorpt_correction_T_min     0.8614
_exptl_absorpt_correction_T_max     0.8619
_diffrn_ambient_temperature     290(2)
_diffrn_radiation_type     MoK\a
_diffrn_radiation_wavelength     0.71073
_diffrn_radiation_source     Fine-focus
_diffrn_radiation_monochromator     Graphite
_diffrn_measurement_device_type     'Bruker--Nonius KappaCCD'
_diffrn_measurement_device     '95mm CCD camera on \k-goniostat'
_diffrn_measurement_method     CCD
_diffrn_reflns_number     15888
_diffrn_reflns_av_R_equivalents     0.0794
_diffrn_reflns_theta_min     3.81
_diffrn_reflns_theta_max     25.69
_diffrn_reflns_theta_full     25.69
_diffrn_measured_fraction_theta_max     0.975
_diffrn_measured_fraction_theta_full     0.974
_diffrn_reflns_limit_h_min     -8
_diffrn_reflns_limit_h_max     8
_diffrn_reflns_limit_k_min     -10
_diffrn_reflns_limit_k_max     10
_diffrn_reflns_limit_l_min     -13
_diffrn_reflns_limit_l_max     13
_reflns_number_total     2335
_reflns_number_gt     1879
_reflns_threshold_expression     I>2sigma(I)
_refine_ls_structure_factor_coef     Fsqd
_refine_ls_matrix_type     full
_refine_ls_R_factor_gt     0.0511
_refine_ls_wR_factor_ref     0.15
_refine_ls_goodness_of_fit_ref     1.044
_refine_ls_restrained_S_all     1.044
_refine_ls_number_reflns     2335
_refine_ls_number_parameters     167
_refine_ls_number_restraints     0
_refine_ls_hydrogen_treatment     mixed
_refine_ls_weighting_scheme     calc
_refine_ls_weighting_details
         'calc w=1/[\s^2^(Fo^2^)+(0.0968P)^2^+0.1021P] where P=(Fo^2^+2Fc^2^)/3'
_refine_ls_shift/su_max     0
_refine_diff_density_max     0.498
_refine_diff_density_min     -0.296
_refine_ls_extinction_method     none
_refine_ls_extinction_coef     0
loop_
    _atom_type_symbol
    _atom_type_description
    _atom_type_scat_dispersion_real
    _atom_type_scat_dispersion_imag
    _atom_type_scat_source
    C C 0.0033 0.0016 'International Tables Vol C Tables 4.2.6.8 and 6.1.1.4'
    H H 0 0 'International Tables Vol C Tables 4.2.6.8 and 6.1.1.4'
    N N 0.0061 0.0033 'International Tables Vol C Tables 4.2.6.8 and 6.1.1.4'
    O O 0.0106 0.006 'International Tables Vol C Tables 4.2.6.8 and 6.1.1.4'
    S S 0.1246 0.1234 'International Tables Vol C Tables 4.2.6.8 and 6.1.1.4'
_computing_data_collection     'COLLECT (Nonius, 1999)'
_computing_cell_refinement     'SCALEPACK (Otwinowski & Minor, 1997)'
_computing_data_reduction     'DENZO and SCALEPACK (Otwinowski & Minor, 1997)'
_computing_structure_solution     'SIR92 (Altomare <i>et al.</i>, 1994)'
_computing_structure_refinement     'SHELXL97 (Sheldrick, 2008)'
_computing_molecular_graphics
 'ORTEP-3 for Windows (Farrugia, 2012) and Mercury (Macrae <i>et al.</i>, 2008)'
_computing_publication_material     'WinGX (Farrugia, 2012)'
loop_
    _atom_site_type_symbol
    _atom_site_label
    _atom_site_fract_x
    _atom_site_fract_y
    _atom_site_fract_z
    _atom_site_U_iso_or_equiv
    _atom_site_adp_type
    _atom_site_calc_flag
    _atom_site_refinement_flags
    _atom_site_occupancy
    _atom_site_disorder_assembly
    _atom_site_disorder_group
    S S1 0.12427(8) 0.32835(9) 0.14822(6) 0.0644(3) Uani d . 1 . .
    S S2 0.31586(12) 0.16473(8) 0.46904(6) 0.0744(3) Uani d . 1 . .
    O O1 0.3263(3) 0.0525(3) -0.07328(19) 0.0753(6) Uani d . 1 . .
    H H1 0.367(6) -0.039(5) -0.072(4) 0.113 Uiso d . 1 . .
    O O2 0.1581(4) -0.0338(3) 0.1185(2) 0.0973(8) Uani d . 1 . .
    N N1 0.5089(3) 0.2791(3) 0.0763(2) 0.0593(5) Uani d . 1 . .
    N N2 0.6701(3) 0.3173(3) 0.1112(2) 0.0621(5) Uani d . 1 . .
    N N3 0.6313(3) 0.3917(3) 0.2004(2) 0.0593(5) Uani d . 1 . .
    N N4 0.4384(2) 0.4047(2) 0.22640(17) 0.0490(4) Uani d . 1 . .
    C C1 0.2079(3) 0.0747(3) 0.0282(2) 0.0576(6) Uani d . 1 . .
    C C2 0.1398(3) 0.2518(3) 0.0096(2) 0.0546(5) Uani d . 1 . .
    H H2A 0.0153 0.2615 -0.0148 0.066 Uiso calc R 1 . .
    H H2B 0.2261 0.3207 -0.0597 0.066 Uiso calc R 1 . .
    C C3 0.3657(3) 0.3352(3) 0.1496(2) 0.0507(5) Uani d . 1 . .
    C C4 0.3483(3) 0.4803(3) 0.3259(2) 0.0497(5) Uani d . 1 . .
    C C5 0.3341(4) 0.6503(3) 0.2979(2) 0.0597(6) Uani d . 1 . .
    H H5 0.3723 0.7138 0.2153 0.072 Uiso calc R 1 . .
    C C6 0.2621(4) 0.7248(4) 0.3944(3) 0.0721(7) Uani d . 1 . .
    H H6 0.2489 0.8394 0.3774 0.087 Uiso calc R 1 . .
    C C7 0.2099(4) 0.6277(4) 0.5165(3) 0.0736(8) Uani d . 1 . .
    H H7 0.1645 0.6782 0.5817 0.088 Uiso calc R 1 . .
    C C8 0.2235(4) 0.4586(4) 0.5438(2) 0.0637(6) Uani d . 1 . .
    H H8 0.1866 0.396 0.6267 0.076 Uiso calc R 1 . .
    C C9 0.2925(3) 0.3800(3) 0.4476(2) 0.0539(5) Uani d . 1 . .
    C C10 0.2427(5) 0.0824(4) 0.6350(3) 0.0923(10) Uani d . 1 . .
    H H10A 0.3274 0.1185 0.68 0.138 Uiso calc R 1 . .
    H H10B 0.2456 -0.0363 0.6544 0.138 Uiso calc R 1 . .
    H H10C 0.1156 0.1204 0.6604 0.138 Uiso calc R 1 . .
loop_
    _atom_site_aniso_label
    _atom_site_aniso_U_11
    _atom_site_aniso_U_22
    _atom_site_aniso_U_33
    _atom_site_aniso_U_12
    _atom_site_aniso_U_13
    _atom_site_aniso_U_23
    S1 0.0435(4) 0.0871(5) 0.0716(5) -0.0001(3) -0.0027(3) -0.0413(4)
    S2 0.0991(6) 0.0597(4) 0.0580(4) -0.0016(3) -0.0056(3) -0.0094(3)
    O1 0.0897(14) 0.0694(12) 0.0682(12) 0.0092(10) -0.0035(10) -0.0296(10)
    O2 0.1136(18) 0.0716(13) 0.0805(14) 0.0116(12) 0.0131(12) 0.0020(11)
    N1 0.0483(10) 0.0683(12) 0.0648(12) -0.0004(9) 0.0007(8) -0.0307(10)
    N2 0.0473(10) 0.0726(13) 0.0670(13) 0.0032(9) -0.0015(9) -0.0260(11)
    N3 0.0434(10) 0.0711(13) 0.0628(12) 0.0002(8) -0.0052(8) -0.0192(10)
    N4 0.0425(9) 0.0543(10) 0.0501(10) 0.0014(7) -0.0045(7) -0.0163(8)
    C1 0.0544(12) 0.0648(14) 0.0558(14) -0.0015(10) -0.0109(10) -0.0186(11)
    C2 0.0496(12) 0.0600(13) 0.0571(13) -0.0012(10) -0.0111(10) -0.0188(11)
    C3 0.0475(11) 0.0545(12) 0.0522(12) 0.0008(9) -0.0048(9) -0.0205(10)
    C4 0.0460(11) 0.0569(12) 0.0506(12) 0.0024(9) -0.0103(9) -0.0206(10)
    C5 0.0611(14) 0.0563(14) 0.0640(14) 0.0032(10) -0.0140(11) -0.0184(11)
    C6 0.0711(16) 0.0646(16) 0.094(2) 0.0088(12) -0.0231(14) -0.0392(15)
    C7 0.0624(15) 0.095(2) 0.0812(19) 0.0070(14) -0.0154(13) -0.0530(17)
    C8 0.0594(14) 0.0837(18) 0.0538(13) 0.0016(12) -0.0090(10) -0.0289(12)
    C9 0.0481(11) 0.0649(14) 0.0514(12) 0.0001(10) -0.0096(9) -0.0193(10)
    C10 0.096(2) 0.093(2) 0.0671(18) 0.0006(17) -0.0007(15) 0.0068(16)
_geom_special_details
;
All e.s.d.'s (except the e.s.d. in the dihedral angle between two l.s. planes)
are estimated using the full covariance matrix. The cell e.s.d.'s are taken
into account individuallno in the estimation of e.s.d.'s in distances, angles
and torsion angles; correlations between e.s.d.'s in cell parameters are onlno
used when theno are defined bno crnostal snommetrno. An approximate
(isotropic) treatment of cell e.s.d.'s is used for estimating e.s.d.'s
involving l.s. planes.
;
loop_
    _geom_bond_atom_site_label_1
    _geom_bond_atom_site_label_2
    _geom_bond_site_symmetry_2
    _geom_bond_distance
    _geom_bond_publ_flag
    S1 C3 . 1.734(2) no
    S1 C2 . 1.798(2) no
    S2 C9 . 1.757(3) no
    S2 C10 . 1.778(3) no
    O1 C1 . 1.324(3) no
    O1 H1 . 0.80(4) no
    O2 C1 . 1.177(3) no
    N1 C3 . 1.327(3) no
    N1 N2 . 1.364(3) no
    N2 N3 . 1.282(3) no
    N3 N4 . 1.359(3) no
    N4 C3 . 1.341(3) no
    N4 C4 . 1.444(3) no
    C1 C2 . 1.504(3) no
    C2 H2A . 0.97 n
    C2 H2B . 0.97 n
    C4 C5 . 1.376(3) no
    C4 C9 . 1.391(3) no
    C5 C6 . 1.381(4) no
    C5 H5 . 0.93 n
    C6 C7 . 1.380(4) no
    C6 H6 . 0.93 n
    C7 C8 . 1.369(4) no
    C7 H7 . 0.93 n
    C8 C9 . 1.395(3) no
    C8 H8 . 0.93 n
    C10 H10A . 0.96 n
    C10 H10B . 0.96 n
    C10 H10C . 0.96 n
loop_
    _geom_angle_atom_site_label_1
    _geom_angle_atom_site_label_2
    _geom_angle_atom_site_label_3
    _geom_angle_site_symmetry_1
    _geom_angle_site_symmetry_3
    _geom_angle
    _geom_angle_publ_flag
    C3 S1 C2 . . 98.45(10) no
    C9 S2 C10 . . 104.17(14) no
    C1 O1 H1 . . 118(3) no
    C3 N1 N2 . . 105.52(19) no
    N3 N2 N1 . . 111.51(18) no
    N2 N3 N4 . . 106.22(18) no
    C3 N4 N3 . . 108.48(17) no
    C3 N4 C4 . . 131.62(18) no
    N3 N4 C4 . . 119.88(18) no
    O2 C1 O1 . . 123.2(2) no
    O2 C1 C2 . . 125.3(2) no
    O1 C1 C2 . . 111.4(2) no
    C1 C2 S1 . . 113.73(17) no
    C1 C2 H2A . . 108.8 n
    S1 C2 H2A . . 108.8 n
    C1 C2 H2B . . 108.8 n
    S1 C2 H2B . . 108.8 n
    H2A C2 H2B . . 107.7 n
    N1 C3 N4 . . 108.27(19) no
    N1 C3 S1 . . 127.70(17) no
    N4 C3 S1 . . 124.01(16) no
    C5 C4 C9 . . 122.8(2) no
    C5 C4 N4 . . 118.2(2) no
    C9 C4 N4 . . 118.91(19) no
    C4 C5 C6 . . 118.8(2) no
    C4 C5 H5 . . 120.6 n
    C6 C5 H5 . . 120.6 n
    C7 C6 C5 . . 119.3(3) no
    C7 C6 H6 . . 120.3 n
    C5 C6 H6 . . 120.3 n
    C8 C7 C6 . . 121.6(2) no
    C8 C7 H7 . . 119.2 n
    C6 C7 H7 . . 119.2 n
    C7 C8 C9 . . 120.2(2) no
    C7 C8 H8 . . 119.9 n
    C9 C8 H8 . . 119.9 n
    C4 C9 C8 . . 117.2(2) no
    C4 C9 S2 . . 117.76(17) no
    C8 C9 S2 . . 125.01(19) no
    S2 C10 H10A . . 109.5 n
    S2 C10 H10B . . 109.5 n
    H10A C10 H10B . . 109.5 n
    S2 C10 H10C . . 109.5 n
    H10A C10 H10C . . 109.5 n
    H10B C10 H10C . . 109.5 n
loop_
    _geom_hbond_atom_site_label_D
    _geom_hbond_atom_site_label_H
    _geom_hbond_atom_site_label_A
    _geom_hbond_site_symmetry_A
    _geom_hbond_distance_DH
    _geom_hbond_distance_HA
    _geom_hbond_distance_DA
    _geom_hbond_angle_DHA
    O1 H1 N1 2_655 0.81(4) 2.15(4) 2.952(4) 176(4)
    O1 H1 N2 2_655 0.81(4) 2.51(4) 3.232(4) 149(4)
