# Supplementary material for: 2-({1-[2-(Methyl­sulfan­yl)phen­yl]-1H-tetra­zol-5-yl}sulfan­yl)acetic acid
Source: Acta Crystallogr Sect E Struct Rep Online. 2013 Apr 20;69(Pt 5):o759. doi: 10.1107/S160053681300980X (PMC3648285; doi:10.1107/S160053681300980X)
Supplement: Supplementary file 2 [file e-69-0o759-Isup2.hkl]

#
# h,k,l, Fc-squared, Fo-squared, sigma(Fo-squared) and status flag
#
data_I
_shelx_title ' CAROL08 IN P -1'
_shelx_refln_list_code          4
_shelx_F_calc_maximum       33.71
_exptl_crystal_F_000       292.00
_reflns_d_resolution_high  0.8198
 
loop_
 _symmetry_equiv_pos_as_xyz
 'x, y, z'
 '-x, -y, -z'
 
_cell_length_a     7.1500
_cell_length_b     8.3770
_cell_length_c    11.0890
_cell_angle_alpha  74.748
_cell_angle_beta   79.309
_cell_angle_gamma  86.286
 
_shelx_F_squared_multiplier     1.000
 
loop_
 _refln_index_h
 _refln_index_k
 _refln_index_l
 _refln_F_squared_calc
 _refln_F_squared_meas
 _refln_F_squared_sigma
 _refln_observed_status
   3   0   0      107.48       92.91      1.56 o
   4   0   0      381.27      392.49      8.78 o
   5   0   0      180.25      167.32      3.84 o
   6   0   0      108.92      116.63      4.01 o
   7   0   0        0.15        0.27      0.83 o
   8   0   0       18.06       20.99      1.55 o
  -8   1   0        1.49        1.81      1.05 o
  -7   1   0        7.75        9.44      1.22 o
  -6   1   0       97.44      101.85      1.92 o
  -5   1   0       61.03       65.10      1.12 o
  -4   1   0      153.12      145.18      2.27 o
  -3   1   0      112.61       98.30      1.68 o
  -2   1   0       32.88       39.19      0.74 o
   1   1   0      333.06      273.45     11.25 o
   3   1   0      168.71      206.40      4.32 o
   4   1   0       45.71       61.34      1.91 o
   5   1   0       49.47       46.07      1.63 o
   6   1   0      138.40      143.07      4.85 o
   7   1   0       14.87       13.53      1.06 o
   8   1   0       19.99       18.36      1.42 o
  -8   2   0       38.86       37.57      2.96 o
  -7   2   0        4.77        5.34      0.52 o
  -6   2   0       41.13       41.90      0.85 o
  -5   2   0      119.69      119.56      2.09 o
  -4   2   0      305.93      316.18      9.35 o
  -3   2   0      399.41      396.11     13.43 o
  -1   2   0      753.65      722.36     30.31 o
   0   2   0      238.65      251.67      3.81 o
   2   2   0      598.01      511.78     25.98 o
   3   2   0      542.57      595.44     17.26 o
   4   2   0       78.01       79.04      3.30 o
   5   2   0      232.81      246.61      9.51 o
   6   2   0      155.11      168.21      8.00 o
   7   2   0       87.51      103.24      6.81 o
   8   2   0        1.08        0.35      1.27 o
  -8   3   0        7.15        7.21      2.13 o
  -7   3   0       14.34       11.93      0.95 o
  -6   3   0        0.01       -0.11      0.44 o
  -5   3   0       29.39       33.51      1.21 o
  -4   3   0      141.75      133.90      3.19 o
  -3   3   0      605.80      590.55     12.51 o
  -2   3   0      338.78      355.51     11.82 o
  -1   3   0      663.24      613.05     17.47 o
   1   3   0      186.73      196.66      3.63 o
   2   3   0      265.96      236.28      3.38 o
   3   3   0        3.75        2.67      0.23 o
   4   3   0      202.22      215.68      5.10 o
   5   3   0      176.00      201.55     10.64 o
   6   3   0        8.29        4.69      0.82 o
   7   3   0        0.02       -0.23      1.02 o
   8   3   0       27.83       33.37      2.95 o
  -7   4   0       37.62       30.67      2.05 o
  -6   4   0        0.62        0.40      0.50 o
  -5   4   0        9.82        9.00      0.66 o
  -4   4   0        0.42        0.01      0.58 o
  -3   4   0       11.59       11.88      0.57 o
  -2   4   0      609.63      684.73     21.18 o
  -1   4   0        1.71        1.15      0.30 o
   0   4   0      283.66      275.41      5.55 o
   1   4   0      212.24      237.72      3.92 o
   2   4   0       82.85       88.51      2.10 o
   3   4   0      310.03      367.31     11.37 o
   4   4   0       84.29       92.07      2.30 o
   5   4   0       16.77       15.53      0.56 o
   6   4   0        0.67        1.36      0.95 o
   7   4   0       22.21       27.49      1.78 o
  -7   5   0       14.93       15.27      1.24 o
  -6   5   0       17.52       17.27      1.00 o
  -5   5   0       20.23       19.70      0.82 o
  -4   5   0        5.81        3.87      0.77 o
  -3   5   0        0.00        0.32      0.45 o
  -2   5   0        7.22        5.51      0.40 o
  -1   5   0       67.36       54.33      1.92 o
   0   5   0       27.53       22.07      0.71 o
   1   5   0        2.58        2.45      0.40 o
   2   5   0       15.18       12.00      0.68 o
   3   5   0       77.22       77.52      2.44 o
   4   5   0       29.43       28.34      1.12 o
   5   5   0        0.57        0.86      0.35 o
   6   5   0       49.00       54.05      1.89 o
   7   5   0        0.00       -0.63      1.07 o
  -6   6   0        0.69        0.07      1.13 o
  -5   6   0        4.58        6.26      0.82 o
  -4   6   0       34.61       35.79      1.99 o
  -3   6   0       40.97       41.82      2.24 o
  -2   6   0      112.60      109.96      2.27 o
  -1   6   0        2.61        2.41      0.38 o
   0   6   0      105.04      117.57      4.01 o
   1   6   0        5.91        6.50      0.50 o
   2   6   0        1.42        2.23      0.48 o
   3   6   0      111.62      124.68      4.28 o
   4   6   0       99.62      104.96      4.33 o
   5   6   0       76.46       82.75      2.96 o
   6   6   0       33.37       32.36      1.83 o
  -5   7   0       18.86       20.38      1.47 o
  -4   7   0       48.79       54.46      2.97 o
  -3   7   0        0.64        0.38      0.62 o
  -2   7   0        0.34        0.07      0.48 o
  -1   7   0       19.20       17.87      1.35 o
   0   7   0        1.79        0.56      0.30 o
   1   7   0       88.43       93.58      3.95 o
   2   7   0       39.58       39.09      2.09 o
   3   7   0        1.56        0.71      0.65 o
   4   7   0        1.02        2.05      0.71 o
   5   7   0        2.52        2.48      0.79 o
   6   7   0        1.06        3.20      3.05 o
  -4   8   0       11.22       11.37      1.23 o
  -3   8   0        1.84        1.63      0.77 o
  -2   8   0       13.60       13.89      0.84 o
  -1   8   0        1.30        1.23      0.68 o
   0   8   0       10.07       10.18      1.23 o
   1   8   0        0.17       -1.00      0.88 o
   2   8   0       43.44       40.38      3.57 o
   3   8   0        0.18       -0.04      0.79 o
   4   8   0        2.90        1.34      0.97 o
   5   8   0        0.03        0.63      2.25 o
  -3   9   0        4.74        3.59      1.11 o
  -2   9   0        0.70        0.75      0.92 o
  -1   9   0        9.62        9.38      1.34 o
   0   9   0       21.76       20.14      3.66 o
   1   9   0       12.68       13.73      1.69 o
   2   9   0        9.59       10.39      1.72 o
   3   9   0        4.65        5.73      1.29 o
  -3  -9   1       14.59       13.58      1.82 o
  -2  -9   1        4.96        7.53      1.71 o
  -1  -9   1        0.48        0.94      1.15 o
   0  -9   1        3.22        2.95      1.07 o
   1  -9   1        1.09        1.16      1.44 o
   2  -9   1        9.73       10.77      1.85 o
  -4  -8   1       14.50       13.44      1.35 o
  -3  -8   1        0.24        0.99      0.88 o
  -2  -8   1        0.55        0.74      1.09 o
  -1  -8   1        1.75        1.86      0.91 o
   0  -8   1        3.40        4.46      0.93 o
   1  -8   1       46.51       51.12      3.28 o
   2  -8   1       25.35       24.05      1.26 o
   3  -8   1        0.54        0.26      0.52 o
   4  -8   1        0.10       -0.23      1.67 o
  -5  -7   1        0.10        1.01      1.25 o
  -4  -7   1        1.90        0.82      0.68 o
  -3  -7   1       22.69       22.06      1.15 o
  -2  -7   1        0.90        0.80      0.61 o
  -1  -7   1       34.80       31.28      1.60 o
   0  -7   1        5.36        4.70      0.60 o
   1  -7   1        4.68        3.91      0.63 o
   2  -7   1        8.29       11.24      1.01 o
   3  -7   1        4.51        5.81      0.73 o
   4  -7   1        0.02       -1.00      0.67 o
   5  -7   1       14.32       16.65      1.50 o
  -6  -6   1       32.17       34.60      2.37 o
  -5  -6   1        5.60        6.39      0.81 o
  -4  -6   1       12.01       11.37      0.76 o
  -3  -6   1        0.64        0.79      0.48 o
  -2  -6   1       53.03       53.27      2.71 o
  -1  -6   1       96.45       98.95      3.64 o
   0  -6   1       95.32       89.43      2.59 o
   1  -6   1        5.51        3.74      0.44 o
   2  -6   1        0.01       -0.01      0.32 o
   3  -6   1       47.49       51.61      2.64 o
   4  -6   1        7.06        8.21      0.62 o
   5  -6   1       59.33       60.31      2.61 o
   6  -6   1        8.61        7.16      1.26 o
  -7  -5   1        2.13        3.62      1.52 o
  -6  -5   1        2.18        2.87      0.71 o
  -5  -5   1      125.24      141.26      3.11 o
  -4  -5   1       21.79       20.50      0.91 o
  -3  -5   1        4.08        4.52      0.37 o
  -2  -5   1      259.30      272.57      5.80 o
  -1  -5   1      123.94      116.26      3.07 o
   0  -5   1      553.22      559.58      9.51 o
   1  -5   1       48.96       49.54      1.28 o
   2  -5   1        2.75        3.70      0.48 o
   3  -5   1        2.87        2.98      0.48 o
   4  -5   1      218.64      255.94      7.14 o
   5  -5   1        0.03       -0.73      0.58 o
   6  -5   1        6.33        4.86      0.85 o
   7  -5   1        2.31        0.73      0.92 o
  -7  -4   1        4.61        5.83      1.18 o
  -6  -4   1       71.39       69.70      4.06 o
  -5  -4   1       19.41       21.60      0.64 o
  -4  -4   1       48.31       46.48      1.22 o
  -3  -4   1       49.87       45.04      1.33 o
  -2  -4   1       11.48       14.65      0.67 o
  -1  -4   1      230.60      234.30      3.63 o
   0  -4   1      163.31      162.92      2.71 o
   2  -4   1       42.43       47.38      2.00 o
   3  -4   1       47.38       51.68      1.36 o
   4  -4   1       12.39       13.88      0.60 o
   5  -4   1       89.21       89.49      3.58 o
   6  -4   1        1.54        1.73      0.62 o
   7  -4   1        1.90        1.15      0.70 o
  -8  -3   1       13.07       13.72      1.65 o
  -7  -3   1       27.12       34.85      2.67 o
  -6  -3   1       18.30       20.28      1.29 o
  -5  -3   1       56.68       58.39      1.55 o
  -4  -3   1      229.51      244.14      3.88 o
  -3  -3   1      339.99      343.93      6.89 o
  -2  -3   1      373.56      331.55      4.81 o
  -1  -3   1        0.08        0.25      0.26 o
   3  -3   1       34.20       37.58      1.03 o
   4  -3   1       96.72       97.12      1.85 o
   5  -3   1        0.84        0.34      0.42 o
   6  -3   1      120.65      133.05      3.90 o
   7  -3   1       37.85       33.29      1.88 o
   8  -3   1        2.28        0.69      1.57 o
  -8  -2   1       45.91       45.38      2.35 o
  -7  -2   1        0.07        0.73      1.02 o
  -6  -2   1        6.40        6.29      0.78 o
  -5  -2   1        1.39        1.18      0.54 o
  -4  -2   1      165.36      189.04      3.32 o
  -3  -2   1      531.82      535.48     21.32 o
  -2  -2   1      130.66      151.32      3.79 o
  -1  -2   1       96.78      104.11      1.80 o
   1  -2   1        5.99        3.17      0.23 o
   2  -2   1      510.26      468.53     11.06 o
   3  -2   1       98.19       92.36      2.58 o
   4  -2   1      355.91      401.62      7.67 o
   5  -2   1       46.65       42.32      1.01 o
   6  -2   1        0.61        0.65      0.31 o
   7  -2   1        9.71       10.14      0.55 o
   8  -2   1       31.58       37.88      4.78 o
  -8  -1   1        1.71        1.79      1.15 o
  -7  -1   1       24.01       24.35      1.26 o
  -6  -1   1       58.12       53.65      1.95 o
  -5  -1   1       13.77       16.24      0.85 o
  -4  -1   1        1.62        2.70      0.76 o
  -3  -1   1      733.55      841.86     54.42 o
   1  -1   1      392.73      331.46      6.85 o
   2  -1   1      240.40      219.31      6.06 o
   3  -1   1       16.93       19.49      0.61 o
   4  -1   1      344.20      366.72      4.63 o
   5  -1   1        0.80        0.43      0.24 o
   6  -1   1       10.54        8.43      0.35 o
   7  -1   1       49.22       55.91      1.62 o
   8  -1   1        0.62        3.53      1.78 o
  -8   0   1       20.44       25.65      1.86 o
  -7   0   1        1.33        2.13      0.81 o
  -6   0   1       18.66       16.94      0.95 o
  -5   0   1       68.54       62.10      2.00 o
  -4   0   1      533.90      551.81     11.26 o
  -3   0   1       54.64       58.85      0.88 o
   4   0   1      444.00      430.12     11.40 o
   5   0   1       16.46       18.52      0.55 o
   6   0   1      223.57      237.75      8.60 o
   7   0   1        8.49       11.21      1.48 o
   8   0   1       21.85       19.19      1.40 o
  -8   1   1       16.11       15.20      1.46 o
  -7   1   1       75.37       77.91      3.84 o
  -6   1   1        5.56        5.67      0.34 o
  -5   1   1       97.23       96.89      1.62 o
  -4   1   1       15.74       16.31      0.40 o
  -3   1   1        0.01        0.22      0.17 o
  -2   1   1      284.82      254.73      3.41 o
  -1   1   1        3.61        3.93      0.18 o
   3   1   1       12.23        9.61      0.31 o
   5   1   1      206.53      207.89      3.80 o
   6   1   1       48.79       42.13      1.99 o
   7   1   1        0.84        0.26      0.84 o
   8   1   1       43.15       47.26      2.04 o
  -8   2   1        0.60        0.36      1.33 o
  -7   2   1       67.86       64.98      2.07 o
  -6   2   1       21.98       21.73      0.76 o
  -5   2   1       27.45       29.71      0.73 o
  -4   2   1      237.56      222.33      3.16 o
  -3   2   1       31.72       31.83      0.99 o
   1   2   1      451.87      406.13     10.22 o
   2   2   1        0.11        0.28      0.11 o
   3   2   1      182.34      199.34      3.91 o
   4   2   1       38.59       45.19      1.18 o
   5   2   1       35.74       31.08      1.05 o
   6   2   1       71.68       75.63      3.93 o
   7   2   1       12.80       13.05      1.07 o
   8   2   1        0.25        0.82      0.88 o
  -8   3   1        1.54        1.46      2.07 o
  -7   3   1        4.43        3.05      0.64 o
  -6   3   1       32.86       34.80      0.99 o
  -5   3   1      189.13      186.89      3.06 o
  -4   3   1      234.31      244.74      4.36 o
  -3   3   1      145.76      120.55      2.19 o
  -2   3   1       15.35       20.72      0.62 o
  -1   3   1        6.40        5.71      0.36 o
   1   3   1       10.97       10.03      0.58 o
   3   3   1       46.69       49.95      1.20 o
   4   3   1       15.91       16.20      0.49 o
   5   3   1      111.82      121.46      3.45 o
   6   3   1      117.22      124.59      7.10 o
   7   3   1        0.17        0.53      0.72 o
   8   3   1       17.46       17.27      1.63 o
  -7   4   1        1.60        1.49      0.73 o
  -6   4   1       32.81       32.73      1.78 o
  -5   4   1       36.38       33.95      1.62 o
  -4   4   1      194.83      197.85      5.52 o
  -3   4   1        0.34        0.26      0.22 o
  -2   4   1      193.07      189.63      7.74 o
  -1   4   1      231.46      263.63      9.07 o
   0   4   1      469.12      529.92     14.67 o
   2   4   1       30.88       35.95      1.33 o
   3   4   1      212.60      212.21      3.39 o
   4   4   1        4.38        3.65      0.29 o
   5   4   1       24.34       23.62      0.70 o
   6   4   1        0.01        0.24      0.68 o
   7   4   1        5.80        6.19      1.11 o
   8   4   1        9.43        8.06      1.35 o
  -7   5   1       43.13       40.92      2.11 o
  -6   5   1       42.66       39.29      1.54 o
  -5   5   1       45.06       44.97      2.03 o
  -4   5   1        4.02        3.99      0.59 o
  -3   5   1      104.47      101.96      3.10 o
  -2   5   1      325.09      296.36      6.76 o
  -1   5   1      157.94      150.48      3.77 o
   0   5   1        0.05       -0.05      0.33 o
   1   5   1        4.19        5.48      0.45 o
   2   5   1      152.37      150.50      4.13 o
   3   5   1       44.35       42.51      1.08 o
   4   5   1      105.14      114.10      2.38 o
   5   5   1        5.17        4.59      0.37 o
   6   5   1        0.03        0.04      0.48 o
   7   5   1       15.56       17.77      1.66 o
  -6   6   1        5.40        2.34      1.05 o
  -5   6   1       67.76       69.65      4.10 o
  -4   6   1        0.23        0.21      0.68 o
  -3   6   1        6.41        5.93      0.39 o
  -2   6   1        0.03        0.61      0.42 o
  -1   6   1      337.36      371.60     11.36 o
   0   6   1       22.33       18.79      0.94 o
   1   6   1       27.62       32.33      1.68 o
   2   6   1       35.14       39.48      1.93 o
   3   6   1       42.70       39.15      1.89 o
   4   6   1       44.80       48.67      1.73 o
   5   6   1       20.32       18.08      1.03 o
   6   6   1        3.31        4.63      0.72 o
   7   6   1        0.62       -0.99      1.60 o
  -5   7   1       26.93       28.27      1.88 o
  -4   7   1        5.73        6.01      1.14 o
  -3   7   1        5.49        6.54      0.57 o
  -2   7   1       58.34       53.67      2.34 o
  -1   7   1       89.80       82.92      3.93 o
   0   7   1       36.03       34.12      1.21 o
   1   7   1        5.07        5.40      0.94 o
   2   7   1       18.26       15.95      1.14 o
   3   7   1       22.23       22.38      1.22 o
   4   7   1       36.14       35.26      2.11 o
   5   7   1        0.32        0.41      0.76 o
   6   7   1        0.10        3.09      2.33 o
  -4   8   1        3.34        4.77      1.20 o
  -3   8   1       18.59       22.87      1.37 o
  -2   8   1        2.13        1.83      0.60 o
  -1   8   1        0.30        0.61      0.59 o
   0   8   1        5.59        5.03      0.77 o
   1   8   1       60.91       75.56      3.40 o
   2   8   1        2.11        1.66      0.70 o
   3   8   1        2.47        1.39      0.67 o
   4   8   1        1.32        1.05      0.78 o
   5   8   1        8.07        5.89      2.01 o
  -3   9   1       14.53       16.72      1.47 o
  -2   9   1        4.70        2.44      0.95 o
  -1   9   1        0.20       -0.04      0.72 o
   0   9   1       33.11       35.51      2.05 o
   1   9   1        0.26        0.94      1.13 o
   2   9   1       11.42       11.84      1.45 o
   3   9   1        0.03        0.25      1.17 o
   4   9   1        4.11        2.65      1.29 o
   0  10   1        0.02        1.34      1.25 o
  -2  -9   2        4.35        5.24      1.72 o
  -1  -9   2        6.42        4.52      1.47 o
   0  -9   2       31.91       31.98      3.54 o
   1  -9   2        1.60        0.88      1.25 o
   2  -9   2       13.35       14.54      1.68 o
  -4  -8   2        0.80        0.20      1.13 o
  -3  -8   2        7.21        7.48      1.68 o
  -2  -8   2       18.27       19.04      1.46 o
  -1  -8   2       11.76       13.68      1.31 o
   0  -8   2       29.10       34.39      3.41 o
   1  -8   2       18.34       17.53      1.80 o
   2  -8   2        7.83       10.08      0.80 o
   3  -8   2        6.15        5.65      1.00 o
   4  -8   2       19.02       20.19      1.50 o
  -5  -7   2       24.52       22.61      2.14 o
  -4  -7   2        7.41        5.71      0.80 o
  -3  -7   2       19.48       15.08      1.31 o
  -2  -7   2        6.84        6.36      0.73 o
  -1  -7   2       13.37       12.09      0.76 o
   0  -7   2        1.98        1.15      0.67 o
   1  -7   2       20.27       28.02      1.95 o
   2  -7   2        4.33        2.56      0.57 o
   3  -7   2        0.63        0.81      0.69 o
   4  -7   2        6.61        8.14      1.04 o
   5  -7   2        0.00        0.15      1.05 o
  -6  -6   2        3.39        5.02      3.16 o
  -5  -6   2        1.97        1.46      0.74 o
  -4  -6   2       20.29       18.75      1.28 o
  -3  -6   2      130.90      131.91      4.20 o
  -2  -6   2      104.22      112.06      5.58 o
  -1  -6   2       90.71       84.97      2.37 o
   0  -6   2       23.10       20.92      1.27 o
   1  -6   2       11.03       10.07      0.64 o
   2  -6   2       57.30       59.01      2.50 o
   3  -6   2       11.29        9.41      0.72 o
   4  -6   2       24.08       22.34      1.27 o
   5  -6   2        0.75       -0.23      0.96 o
   6  -6   2        0.11       -0.16      1.28 o
  -6  -5   2        0.98        1.52      1.54 o
  -5  -5   2        1.39        1.67      0.53 o
  -4  -5   2      198.69      215.22      5.77 o
  -3  -5   2        2.62        1.93      0.31 o
  -2  -5   2      403.80      400.42     10.58 o
  -1  -5   2        0.15        0.24      0.16 o
   0  -5   2       57.69       57.21      1.44 o
   1  -5   2        0.53       -0.04      0.33 o
   2  -5   2       71.00       76.25      2.72 o
   3  -5   2       34.67       35.00      1.37 o
   4  -5   2        9.21        9.02      0.70 o
   5  -5   2        7.60        5.58      0.56 o
   6  -5   2        0.34       -0.01      0.67 o
   7  -5   2       10.73       10.66      1.47 o
  -7  -4   2        1.12        0.29      1.21 o
  -6  -4   2        0.23        0.09      0.33 o
  -5  -4   2       57.16       61.92      1.91 o
  -4  -4   2        1.72        1.55      0.32 o
  -3  -4   2       60.94       61.03      1.69 o
  -2  -4   2        4.83        5.78      0.40 o
  -1  -4   2       14.62       14.55      0.51 o
   0  -4   2      509.41      530.46     11.61 o
   1  -4   2      106.82      114.70      3.07 o
   2  -4   2       53.32       56.69      2.37 o
   3  -4   2        0.56        1.78      0.44 o
   4  -4   2      227.82      241.09      5.05 o
   5  -4   2        3.18        3.82      0.45 o
   6  -4   2        5.58        4.32      0.84 o
   7  -4   2        0.16        0.07      0.78 o
  -7  -3   2       21.47       27.59      3.08 o
  -6  -3   2       98.28      128.18      8.14 o
  -5  -3   2        9.01        8.90      0.43 o
  -4  -3   2        3.33        4.18      0.29 o
  -3  -3   2       87.11       99.98      3.49 o
  -2  -3   2      741.77      689.27     13.67 o
  -1  -3   2       99.18       96.74      2.57 o
   0  -3   2      609.03      612.91     14.10 o
   1  -3   2        8.84       11.44      0.40 o
   2  -3   2      283.31      249.83      4.89 o
   3  -3   2      785.61      864.03     35.29 o
   4  -3   2      222.83      224.90      4.87 o
   5  -3   2      252.91      261.36      8.44 o
   6  -3   2        5.25        5.53      0.46 o
   7  -3   2        1.32        1.36      0.75 o
   8  -3   2        2.93        5.67      1.71 o
  -8  -2   2        3.85        0.61      1.43 o
  -7  -2   2        0.86        0.32      1.11 o
  -6  -2   2        6.02        6.22      0.83 o
  -5  -2   2      267.36      303.98     10.03 o
  -4  -2   2      223.61      255.92      4.33 o
  -3  -2   2      361.05      408.32     10.66 o
  -2  -2   2        1.84        3.05      0.23 o
  -1  -2   2       43.18       61.75      1.21 o
   1  -2   2      544.75      511.76     10.11 o
   2  -2   2       66.94       57.86      1.86 o
   3  -2   2       70.32       66.66      1.99 o
   4  -2   2      393.29      372.40      5.97 o
   5  -2   2       14.46       13.00      0.44 o
   6  -2   2      125.37      127.25      2.74 o
   7  -2   2        6.09        6.69      0.58 o
   8  -2   2       23.60       25.50      2.35 o
  -8  -1   2       13.48       18.34      1.60 o
  -7  -1   2        0.06        0.91      0.78 o
  -6  -1   2       59.39       52.27      2.73 o
  -5  -1   2        1.25        1.10      0.18 o
  -4  -1   2     1028.31     1103.70     40.13 o
  -3  -1   2       25.44       28.24      0.56 o
  -2  -1   2      152.06      136.31      2.99 o
   1  -1   2       89.41      100.68      1.72 o
   2  -1   2      141.66      110.06      2.48 o
   3  -1   2       36.00       34.74      0.81 o
   4  -1   2       80.73       86.36      1.38 o
   5  -1   2      215.40      212.16      3.43 o
   6  -1   2        0.44        0.42      0.31 o
   7  -1   2        0.02       -0.41      0.27 o
   8  -1   2       37.04       36.37      2.70 o
  -8   0   2        0.84        0.03      1.15 o
  -7   0   2       64.49       76.76      2.80 o
  -6   0   2        0.03        0.59      0.91 o
  -5   0   2       35.63       34.66      0.63 o
  -4   0   2       42.41       37.30      0.81 o
  -3   0   2      139.65      125.77      1.68 o
  -2   0   2      749.91      808.49     28.76 o
  -1   0   2      126.26      121.68      2.67 o
   1   0   2      151.52      162.36      5.07 o
   3   0   2      379.93      446.85      8.50 o
   5   0   2       15.68       14.40      0.40 o
   6   0   2       58.71       78.07      2.70 o
   7   0   2       49.38       48.30      1.64 o
   8   0   2        8.40       13.82      1.78 o
  -8   1   2       24.43       26.48      1.67 o
  -7   1   2       16.14       15.32      1.73 o
  -6   1   2       34.41       31.54      1.13 o
  -5   1   2        1.75        1.39      0.24 o
  -4   1   2       81.52       90.17      1.29 o
  -3   1   2       75.49       73.33      1.18 o
  -2   1   2      310.23      319.22      4.59 o
  -1   1   2      316.23      312.84      4.55 o
   0   1   2      495.43      520.54     38.65 o
   2   1   2      511.64      593.61     24.34 o
   4   1   2      306.10      354.63     11.35 o
   5   1   2      143.77      153.89      3.49 o
   6   1   2        3.12        2.03      0.62 o
   7   1   2       25.23       28.64      1.80 o
   8   1   2       43.19       36.60      2.86 o
  -8   2   2        4.77        4.28      1.54 o
  -7   2   2       17.97       17.84      0.89 o
  -6   2   2        0.39        0.94      0.40 o
  -5   2   2       18.66       23.59      0.66 o
  -4   2   2      622.50      704.35     14.75 o
  -3   2   2      142.43      138.90      2.27 o
  -2   2   2       39.73       38.15      0.88 o
   2   2   2      127.30      151.54      2.57 o
   3   2   2      414.06      423.82      6.41 o
   4   2   2      123.09      124.48      2.13 o
   5   2   2      186.19      188.30      3.50 o
   6   2   2        9.29        9.17      0.77 o
   7   2   2       26.05       25.31      1.98 o
   8   2   2       23.75       24.91      1.58 o
  -7   3   2       19.46       16.21      1.02 o
  -6   3   2        0.84        0.49      0.43 o
  -5   3   2      173.22      173.62      3.54 o
  -4   3   2       89.98       90.64      1.82 o
  -3   3   2       11.04       15.63      0.55 o
  -2   3   2      257.50      222.73      5.39 o
  -1   3   2      623.81      719.17     50.93 o
   0   3   2        7.87        6.75      0.41 o
   1   3   2      507.97      562.71     19.60 o
   2   3   2       76.88       83.02      2.22 o
   3   3   2      178.71      199.81      3.81 o
   4   3   2       24.79       24.78      0.81 o
   5   3   2       37.21       37.41      1.62 o
   6   3   2       12.14       11.38      0.87 o
   7   3   2       19.30       20.78      1.42 o
   8   3   2        1.31        0.70      1.25 o
  -7   4   2        9.18        6.24      1.85 o
  -6   4   2        0.31        0.00      0.61 o
  -5   4   2      102.54       97.42      2.91 o
  -4   4   2        4.38        3.15      0.40 o
  -3   4   2       73.43       65.75      2.06 o
  -2   4   2      134.10      148.45      4.70 o
  -1   4   2      143.27      129.01      3.55 o
   0   4   2      313.11      331.63      8.80 o
   1   4   2      106.22       90.75      2.78 o
   2   4   2      333.51      363.47      7.57 o
   3   4   2       52.42       61.38      1.64 o
   4   4   2       33.68       31.19      0.96 o
   5   4   2       43.54       46.62      1.30 o
   6   4   2       37.36       33.30      3.13 o
   7   4   2        7.66        8.65      1.74 o
   8   4   2        3.18        1.47      1.43 o
  -7   5   2        4.50        6.57      3.45 o
  -6   5   2       46.49       42.38      3.26 o
  -5   5   2       10.19        8.90      0.69 o
  -4   5   2      546.97      614.25     19.23 o
  -3   5   2       19.76       19.17      1.08 o
  -2   5   2        4.38        3.81      0.48 o
  -1   5   2       28.55       24.81      0.84 o
   0   5   2      129.73      117.88      3.86 o
   1   5   2      188.42      176.57      4.77 o
   2   5   2      279.81      306.24      9.23 o
   3   5   2       73.07       89.12      2.64 o
   4   5   2       43.37       49.93      1.47 o
   5   5   2       75.38       89.53      2.38 o
   6   5   2        0.38        0.46      0.36 o
   7   5   2        0.76        1.49      0.99 o
  -6   6   2       10.61        8.90      1.44 o
  -5   6   2       62.60       61.64      2.46 o
  -4   6   2       49.95       46.30      2.48 o
  -3   6   2       84.38       76.70      3.02 o
  -2   6   2        0.81        1.22      0.50 o
  -1   6   2        3.30        2.80      0.46 o
   0   6   2      125.29      115.07      3.04 o
   1   6   2      107.75      101.31      3.18 o
   2   6   2       63.48       60.43      2.40 o
   3   6   2       10.40       11.44      0.50 o
   4   6   2        4.54        2.82      0.48 o
   5   6   2        2.10        2.24      0.51 o
   6   6   2        5.81        5.35      0.69 o
   7   6   2       19.20       23.33      2.63 o
  -5   7   2        1.09        2.47      1.28 o
  -4   7   2        7.06        6.18      1.19 o
  -3   7   2        8.12        7.45      0.68 o
  -2   7   2       64.36       61.87      2.64 o
  -1   7   2       36.75       39.48      1.11 o
   0   7   2       11.34        9.59      0.62 o
   1   7   2       35.94       32.91      1.97 o
   2   7   2       32.24       28.93      1.42 o
   3   7   2       64.69       66.86      3.15 o
   4   7   2        0.32        0.28      0.67 o
   5   7   2       12.27       11.45      1.13 o
   6   7   2        2.59        4.09      2.77 o
  -4   8   2        1.06        0.69      1.36 o
  -3   8   2       17.63       14.96      0.82 o
  -2   8   2       40.27       40.81      2.07 o
  -1   8   2       42.93       50.10      1.55 o
   0   8   2       10.92       12.49      0.96 o
   1   8   2       16.48       15.23      1.36 o
   2   8   2        9.56        8.75      0.77 o
   3   8   2        1.01        0.77      0.78 o
   4   8   2       62.41       66.71      2.66 o
   5   8   2        0.43       -0.29      0.84 o
  -3   9   2        0.09       -0.19      1.24 o
  -2   9   2        0.41        1.47      1.19 o
  -1   9   2       40.36       33.96      3.42 o
   0   9   2        4.10        3.21      1.54 o
   1   9   2       26.99       24.31      2.71 o
   2   9   2       10.47        9.39      1.12 o
   3   9   2       11.81       12.14      1.44 o
   4   9   2        6.03        4.70      1.30 o
  -1  10   2        2.65        0.79      1.55 o
   0  10   2       19.99       24.90      2.17 o
   1  10   2       11.03        6.10      1.31 o
   0  -9   3        1.01        1.29      1.43 o
  -3  -8   3        1.18        0.31      1.28 o
  -2  -8   3       13.89       18.06      1.52 o
  -1  -8   3        2.86        2.15      1.14 o
   0  -8   3        2.65        1.51      1.01 o
   1  -8   3        4.18        3.96      1.05 o
   2  -8   3        8.23       11.60      1.24 o
   3  -8   3       12.31       14.14      1.98 o
  -4  -7   3        1.28        2.16      0.90 o
  -3  -7   3        0.13        0.26      0.87 o
  -2  -7   3        2.41        2.72      0.77 o
  -1  -7   3       43.65       45.64      3.19 o
   0  -7   3        0.89        0.77      0.73 o
   1  -7   3       62.61       57.51      2.10 o
   2  -7   3       13.75       17.63      1.49 o
   3  -7   3        0.72        0.44      0.76 o
   4  -7   3       21.00       29.41      1.56 o
   5  -7   3        6.44        5.02      1.22 o
  -5  -6   3        9.96        7.93      0.94 o
  -4  -6   3       33.81       31.23      1.45 o
  -3  -6   3       12.18       12.06      0.80 o
  -2  -6   3        1.85        1.33      0.55 o
  -1  -6   3        0.16        0.68      0.49 o
   0  -6   3      246.78      261.64     12.06 o
   1  -6   3        2.52        3.60      0.56 o
   2  -6   3       52.86       45.30      2.93 o
   3  -6   3        0.26        0.44      0.59 o
   4  -6   3        6.10        7.32      0.89 o
   5  -6   3        9.43       12.28      1.08 o
   6  -6   3        0.03        0.77      1.03 o
  -6  -5   3        2.64        1.49      2.64 o
  -5  -5   3       20.32       18.65      1.02 o
  -4  -5   3        0.18        0.38      0.43 o
  -3  -5   3      185.97      205.54      5.36 o
  -2  -5   3      107.73      113.68      2.75 o
  -1  -5   3       16.10       14.90      0.92 o
   0  -5   3      584.58      664.18     12.88 o
   1  -5   3      299.43      315.40      7.60 o
   2  -5   3      287.50      321.10      7.78 o
   3  -5   3       21.08       17.14      0.85 o
   4  -5   3        0.01        0.06      0.42 o
   5  -5   3        7.24        7.59      0.80 o
   6  -5   3       27.37       31.86      2.12 o
   7  -5   3        0.05        0.36      1.25 o
  -7  -4   3        8.25        8.12      1.91 o
  -6  -4   3        0.11       -0.48      0.53 o
  -5  -4   3       14.51       11.58      0.50 o
  -4  -4   3      126.73      128.84      2.80 o
  -3  -4   3       89.00       97.74      2.20 o
  -2  -4   3      200.68      204.64      3.72 o
  -1  -4   3      262.44      273.79      4.04 o
   0  -4   3      345.88      350.08      8.01 o
   1  -4   3        7.91        8.30      0.52 o
   2  -4   3       33.40       26.84      0.99 o
   3  -4   3      142.29      144.15      4.00 o
   4  -4   3        8.26        9.40      0.53 o
   5  -4   3        1.86        1.56      0.52 o
   6  -4   3       12.68        9.76      1.10 o
   7  -4   3        6.65        6.88      0.96 o
  -7  -3   3        5.48        6.16      1.33 o
  -6  -3   3       17.76       18.41      0.64 o
  -5  -3   3        1.11        0.85      0.31 o
  -4  -3   3       69.20       76.56      2.12 o
  -3  -3   3      296.58      313.27      8.44 o
  -2  -3   3       26.09       17.00      0.70 o
  -1  -3   3      110.57       97.48      2.44 o
   0  -3   3      816.39      833.72     33.41 o
   1  -3   3      190.68      184.59      3.00 o
   2  -3   3      659.84      641.79     19.53 o
   3  -3   3       41.57       36.30      1.27 o
   4  -3   3      431.02      440.62      9.31 o
   5  -3   3        3.05        3.35      0.49 o
   6  -3   3        5.22        6.53      0.58 o
   7  -3   3       10.44        9.12      0.83 o
   8  -3   3       41.17       40.78      2.06 o
  -7  -2   3       11.47       11.81      1.14 o
  -6  -2   3       19.72       18.43      1.35 o
  -5  -2   3        0.19        0.58      0.28 o
  -4  -2   3        0.27        1.14      0.26 o
  -3  -2   3       40.92       39.99      1.25 o
  -2  -2   3      150.50      135.43      3.68 o
   0  -2   3       20.09       17.26      0.62 o
   1  -2   3       41.42       38.52      0.91 o
   2  -2   3       98.51      107.36      3.19 o
   3  -2   3      172.56      171.62      4.91 o
   4  -2   3       30.65       35.10      1.35 o
   5  -2   3       14.06       15.54      0.59 o
   6  -2   3       64.34       67.46      2.09 o
   7  -2   3       46.83       49.18      1.70 o
   8  -2   3        0.04        2.82      2.11 o
  -7  -1   3        0.00        1.33      1.17 o
  -6  -1   3       18.87       20.61      0.80 o
  -5  -1   3       52.93       55.32      1.74 o
  -4  -1   3        2.66        2.13      0.25 o
  -3  -1   3        0.33        0.32      0.20 o
  -2  -1   3       35.27       48.63      1.03 o
  -1  -1   3      311.52      302.98      4.98 o
   1  -1   3      649.68      654.04     28.85 o
   2  -1   3       57.72       39.98      0.79 o
   3  -1   3      165.42      164.33      3.85 o
   4  -1   3       20.93       17.72      0.63 o
   5  -1   3       17.47       17.83      0.43 o
   6  -1   3       99.78      117.98      1.72 o
   7  -1   3        1.94        1.23      0.37 o
   8  -1   3       15.29       13.25      1.93 o
  -7   0   3       38.65       39.96      2.39 o
  -6   0   3        8.69        9.84      0.36 o
  -5   0   3        0.86        0.94      0.27 o
  -4   0   3      324.38      335.97      5.76 o
  -3   0   3        7.46        7.20      0.28 o
  -2   0   3      519.65      526.93      8.17 o
  -1   0   3       69.74       60.53      1.30 o
   1   0   3        7.96        7.82      0.31 o
   2   0   3      153.99      105.38      3.07 o
   3   0   3        0.03        0.44      0.17 o
   4   0   3      118.51      110.69      1.70 o
   5   0   3      134.32      136.62      2.56 o
   6   0   3        7.68        8.95      0.34 o
   7   0   3        1.61        1.63      0.36 o
   8   0   3       31.39       31.51      2.69 o
  -7   1   3       27.15       30.00      1.21 o
  -6   1   3        1.31        1.11      0.30 o
  -5   1   3      354.93      386.35      8.83 o
  -4   1   3      201.94      236.84      2.79 o
  -3   1   3      357.03      338.46      5.18 o
  -2   1   3       38.41       35.31      0.71 o
  -1   1   3       16.88       11.30      0.42 o
   0   1   3        2.01        0.62      0.15 o
   1   1   3      501.29      544.07     16.25 o
   2   1   3      571.91      539.35     15.40 o
   3   1   3       64.33       72.27      1.23 o
   4   1   3      738.97      793.13     21.93 o
   5   1   3       51.37       57.28      1.48 o
   6   1   3      535.37      667.88     27.46 o
   7   1   3       16.93       15.45      1.43 o
   8   1   3       10.74        9.25      1.58 o
  -7   2   3        5.63        5.97      0.61 o
  -6   2   3        1.77        1.62      0.38 o
  -5   2   3      176.62      190.14      3.83 o
  -4   2   3      390.97      426.69      6.98 o
  -3   2   3      536.14      638.62     43.00 o
  -2   2   3      210.08      169.39      2.60 o
  -1   2   3       24.35       27.15      0.64 o
   1   2   3       19.48       13.73      0.50 o
   3   2   3        0.12        0.17      0.15 o
   4   2   3        4.39        6.72      0.27 o
   5   2   3       95.80      105.14      2.80 o
   6   2   3      112.71      141.39      6.66 o
   7   2   3        1.59        1.64      0.80 o
   8   2   3        6.75        6.91      1.07 o
  -7   3   3       49.75       48.95      2.39 o
  -6   3   3       31.46       27.58      1.28 o
  -5   3   3        0.01        0.19      0.39 o
  -4   3   3       12.91       12.24      0.52 o
  -3   3   3       45.90       33.09      0.88 o
  -2   3   3      558.24      585.51     16.66 o
  -1   3   3      382.78      382.84     10.95 o
   0   3   3       12.53       10.86      0.50 o
   1   3   3      994.36      964.55     39.10 o
   2   3   3      276.34      250.04      6.31 o
   3   3   3       94.75       87.07      2.07 o
   4   3   3      528.08      594.96     12.08 o
   5   3   3        0.12        0.34      0.20 o
   6   3   3        7.22        2.67      0.69 o
   7   3   3       12.82       12.44      1.44 o
   8   3   3       13.93       14.48      1.60 o
  -7   4   3       37.72       33.99      1.82 o
  -6   4   3       19.57       19.75      1.06 o
  -5   4   3       21.20       21.89      0.97 o
  -4   4   3      109.08      110.29      2.91 o
  -3   4   3        1.22        0.75      0.35 o
  -2   4   3      276.35      258.23      6.30 o
  -1   4   3        4.84        4.03      0.44 o
   0   4   3      478.63      471.69     11.86 o
   1   4   3       14.62       13.98      0.63 o
   2   4   3      142.16      146.00      2.26 o
   4   4   3        0.15        0.41      0.24 o
   5   4   3      225.60      237.20      5.44 o
   6   4   3        2.07       -0.18      0.45 o
   7   4   3        4.61        5.46      1.19 o
   8   4   3        0.83        0.58      1.10 o
  -7   5   3       13.38        8.75      1.48 o
  -6   5   3        6.80        4.98      0.81 o
  -5   5   3      310.08      344.30     10.70 o
  -4   5   3        7.64        6.77      0.56 o
  -3   5   3       38.90       34.37      1.51 o
  -2   5   3      152.48      158.86      5.66 o
   0   5   3      162.62      147.69      4.70 o
   1   5   3      360.08      382.41      7.60 o
   2   5   3        2.45        1.50      0.32 o
   3   5   3        0.19        0.03      0.31 o
   4   5   3      431.72      521.86      9.82 o
   5   5   3       36.92       34.88      1.42 o
   6   5   3       21.98       23.17      0.66 o
   7   5   3        4.71        5.60      1.22 o
  -6   6   3        0.00        0.90      1.01 o
  -5   6   3       10.53        9.94      0.56 o
  -4   6   3        4.16        4.94      0.52 o
  -3   6   3       16.10       15.01      0.86 o
  -2   6   3      276.93      311.83      9.36 o
  -1   6   3        8.13        6.69      0.60 o
   0   6   3      192.51      191.35      4.43 o
   1   6   3      339.97      365.69      8.55 o
   2   6   3       69.75       72.78      3.36 o
   3   6   3        0.05        0.82      0.39 o
   4   6   3       36.15       31.93      1.05 o
   5   6   3        5.46        5.92      0.55 o
   6   6   3        5.66        7.39      1.42 o
   7   6   3        1.29        0.47      0.97 o
  -5   7   3        9.63       10.44      1.40 o
  -4   7   3       20.64       19.16      0.78 o
  -3   7   3      122.08      146.38      4.29 o
  -2   7   3       14.49       12.35      1.09 o
  -1   7   3        0.08        0.92      0.75 o
   0   7   3       60.18       65.14      3.10 o
   1   7   3      139.98      131.92      4.88 o
   2   7   3       70.91       69.09      3.11 o
   3   7   3        2.37        2.30      0.44 o
   4   7   3        0.03        1.07      0.62 o
   5   7   3        5.51        4.93      0.73 o
   6   7   3        8.42        6.03      1.25 o
  -4   8   3       28.00       28.51      2.03 o
  -3   8   3        4.78        3.01      0.97 o
  -2   8   3        0.74        1.51      0.84 o
  -1   8   3        6.82        8.43      0.95 o
   0   8   3       51.95       45.48      2.02 o
   1   8   3        1.82        2.29      0.54 o
   2   8   3        5.28        3.18      0.57 o
   3   8   3        5.01        5.55      0.69 o
   4   8   3       39.82       37.94      2.75 o
   5   8   3        0.35        0.59      0.81 o
  -3   9   3       36.93       39.00      2.38 o
  -2   9   3        1.18        2.76      1.36 o
  -1   9   3       11.50       12.27      1.67 o
   0   9   3        0.08        0.10      0.89 o
   1   9   3        1.01       -0.32      0.65 o
   2   9   3       24.00       25.46      1.81 o
   3   9   3        3.89        4.72      1.34 o
   4   9   3       16.70       12.80      1.55 o
  -1  10   3        2.21       -1.00      1.68 o
   0  10   3        0.97        2.61      1.31 o
   1  10   3        0.01       -0.19      1.54 o
   2  10   3        1.20        1.04      1.06 o
  -2  -8   4        2.51        2.74      1.38 o
  -1  -8   4        0.38        2.34      1.21 o
   0  -8   4        0.67        0.04      1.21 o
   1  -8   4       16.72       22.15      1.78 o
   2  -8   4        3.25        5.73      1.55 o
   3  -8   4        7.12       10.09      1.57 o
  -4  -7   4        3.96        4.66      1.64 o
  -3  -7   4       15.98       16.80      1.64 o
  -2  -7   4       16.12       17.16      1.25 o
  -1  -7   4       26.31       23.77      1.30 o
   0  -7   4        0.00        1.71      0.95 o
   1  -7   4        3.94        3.33      0.86 o
   2  -7   4        7.17        9.06      1.16 o
   3  -7   4        3.70        7.40      1.09 o
   4  -7   4        1.89        0.77      0.98 o
  -5  -6   4        3.10        2.40      1.24 o
  -4  -6   4       12.69       12.45      0.98 o
  -3  -6   4        0.91        1.63      0.71 o
  -2  -6   4       12.55       10.58      0.72 o
  -1  -6   4        5.67        7.08      0.64 o
   0  -6   4       98.35      118.33      4.14 o
   1  -6   4       21.90       20.77      1.18 o
   2  -6   4        4.31        3.83      0.61 o
   3  -6   4       15.16       16.31      0.92 o
   4  -6   4       17.94       23.79      1.30 o
   5  -6   4        5.08        3.24      1.25 o
   6  -6   4        5.04        3.37      1.03 o
  -6  -5   4        5.76        2.59      2.30 o
  -5  -5   4       13.73       13.13      1.05 o
  -4  -5   4        1.10        0.60      0.51 o
  -3  -5   4        9.81       10.76      0.57 o
  -2  -5   4      156.88      152.81      3.90 o
  -1  -5   4      109.79      123.43      4.65 o
   0  -5   4      576.12      623.79     35.95 o
   1  -5   4        6.26        2.66      0.83 o
   2  -5   4        0.12        0.26      0.43 o
   3  -5   4       45.12       48.60      2.34 o
   4  -5   4       52.51       53.05      4.22 o
   5  -5   4       20.74       22.52      1.38 o
   6  -5   4        0.72       -1.18      0.89 o
  -6  -4   4       23.26       23.47      1.37 o
  -5  -4   4        3.30        4.31      0.67 o
  -4  -4   4       30.09       30.76      0.90 o
  -3  -4   4        0.56        0.95      0.44 o
  -2  -4   4        0.43        0.38      0.44 o
  -1  -4   4      166.51      175.87      5.34 o
   0  -4   4       48.98       40.53      1.10 o
   1  -4   4      139.62      136.37      2.80 o
   2  -4   4       58.69       58.71      2.80 o
   3  -4   4       23.55       30.05      1.35 o
   4  -4   4        9.48       13.04      0.87 o
   5  -4   4        1.47        1.41      0.60 o
   6  -4   4       29.38       29.40      1.61 o
   7  -4   4        3.97        5.24      1.28 o
  -7  -3   4        0.58        0.13      1.02 o
  -6  -3   4        3.86        4.93      0.64 o
  -5  -3   4       54.63       62.16      1.27 o
  -4  -3   4      160.85      171.96      2.51 o
  -3  -3   4      115.82      122.91      3.59 o
  -2  -3   4        0.27        1.15      0.34 o
  -1  -3   4       87.12       83.56      3.47 o
   1  -3   4       48.93       43.12      0.99 o
   2  -3   4      166.08      163.72      3.01 o
   3  -3   4        0.38       -0.20      0.36 o
   4  -3   4        4.74        4.37      0.39 o
   5  -3   4      138.05      158.31      4.82 o
   6  -3   4       31.18       30.37      1.43 o
   7  -3   4       13.58       11.18      0.90 o
  -7  -2   4        2.15        3.17      1.44 o
  -6  -2   4        4.98        6.38      0.52 o
  -5  -2   4       50.83       49.43      1.90 o
  -4  -2   4       48.64       51.77      0.98 o
  -3  -2   4       92.03       77.71      1.40 o
  -2  -2   4        0.05        0.04      0.29 o
  -1  -2   4       17.95       18.02      0.83 o
   0  -2   4       32.95       28.63      0.83 o
   1  -2   4        1.51        0.52      0.29 o
   2  -2   4      177.02      189.38      4.95 o
   3  -2   4       10.09        7.37      0.52 o
   4  -2   4        8.74        7.23      0.64 o
   5  -2   4       22.20       21.23      0.86 o
   6  -2   4       23.41       25.95      1.27 o
   7  -2   4        0.28        0.22      0.57 o
   8  -2   4        9.61        7.25      2.14 o
  -7  -1   4       58.09       75.29      6.81 o
  -6  -1   4        2.58        2.99      0.56 o
  -5  -1   4        0.25       -0.03      0.33 o
  -4  -1   4       22.58       21.13      0.54 o
  -3  -1   4       32.54       33.24      0.83 o
  -1  -1   4      449.46      463.33      9.19 o
   2  -1   4      282.86      229.78      4.14 o
   3  -1   4      399.63      411.08     11.22 o
   4  -1   4      339.40      342.18      8.74 o
   5  -1   4        9.95       10.51      0.71 o
   6  -1   4       23.96       23.70      0.89 o
   7  -1   4       11.07       11.23      0.70 o
   8  -1   4        0.01        0.77      1.87 o
  -7   0   4        1.04        0.45      1.33 o
  -6   0   4       85.69       90.86      3.60 o
  -5   0   4       41.89       45.28      1.15 o
  -4   0   4        0.01        0.09      0.27 o
  -3   0   4       15.94       13.01      0.51 o
  -2   0   4       68.09       65.55      1.22 o
  -1   0   4      827.48      849.97     32.03 o
   0   0   4      133.41      119.86      2.15 o
   1   0   4       41.35       46.35      1.28 o
   2   0   4       68.88       44.41      1.68 o
   3   0   4       66.16       57.91      1.42 o
   4   0   4      439.96      468.40      6.70 o
   5   0   4       72.94       81.43      1.79 o
   6   0   4      187.93      201.29      3.73 o
   7   0   4        0.73        0.58      0.32 o
   8   0   4        8.23       10.91      2.49 o
  -7   1   4       33.89       32.00      1.49 o
  -6   1   4        4.37        4.10      0.43 o
  -5   1   4        1.05        1.08      0.37 o
  -4   1   4      440.62      501.95      7.76 o
  -3   1   4      221.24      244.85      3.23 o
  -2   1   4       49.44       48.84      1.38 o
  -1   1   4       63.83       64.50      1.31 o
   0   1   4      622.75      560.11     16.44 o
   1   1   4      110.30      111.83      2.45 o
   2   1   4      375.29      409.55      8.63 o
   3   1   4      829.56      905.81     34.17 o
   4   1   4      275.14      314.23      5.49 o
   5   1   4      419.19      436.60     14.27 o
   6   1   4      134.75      160.49      5.58 o
   7   1   4        0.87        1.83      0.38 o
   8   1   4        1.64        0.91      2.10 o
  -7   2   4       23.57       22.10      1.12 o
  -6   2   4        1.02        1.30      0.37 o
  -5   2   4      226.58      241.71      3.28 o
  -4   2   4      116.73      117.33      1.79 o
  -3   2   4       59.02       42.53      0.83 o
  -2   2   4      171.24      160.56      2.89 o
   0   2   4       85.10       99.04      2.57 o
   2   2   4      133.49      135.04      3.05 o
   3   2   4        0.02        0.32      0.20 o
   4   2   4       77.88       92.80      1.70 o
   5   2   4       83.30       98.13      2.34 o
   6   2   4        1.85        1.01      0.24 o
   7   2   4        2.46        0.29      0.40 o
   8   2   4        9.96        4.54      1.38 o
  -7   3   4        0.71        0.68      0.72 o
  -6   3   4        1.05        0.97      0.49 o
  -5   3   4       66.01       64.79      1.26 o
  -4   3   4       49.97       46.31      1.26 o
  -3   3   4       15.26       19.24      0.59 o
  -2   3   4       26.35       29.01      0.74 o
   0   3   4      123.95      104.82      2.63 o
   1   3   4       26.58       16.52      0.94 o
   2   3   4      261.19      284.00      3.86 o
   3   3   4       28.12       23.62      0.52 o
   4   3   4      199.37      227.64      3.12 o
   5   3   4        0.21        0.50      0.26 o
   6   3   4       13.43       12.34      0.45 o
   7   3   4       28.40       30.85      2.16 o
   8   3   4        8.91        9.08      1.22 o
  -7   4   4       17.96       18.79      1.50 o
  -6   4   4        0.41        0.01      0.50 o
  -5   4   4        0.09       -0.48      0.50 o
  -4   4   4      151.40      158.77      2.51 o
  -3   4   4      117.59      110.34      2.11 o
  -2   4   4        6.40        5.45      0.51 o
  -1   4   4      272.31      278.15      6.72 o
   0   4   4       63.69       74.67      2.03 o
   1   4   4      653.56      725.19     16.92 o
   2   4   4        1.91        1.10      0.29 o
   3   4   4        0.02        0.23      0.26 o
   4   4   4      225.58      258.01      4.14 o
   5   4   4       13.43       11.55      0.47 o
   6   4   4        3.21        2.56      0.29 o
   7   4   4        0.13       -0.40      1.01 o
   8   4   4       17.44       18.19      1.55 o
  -6   5   4        4.27        3.49      0.73 o
  -5   5   4       32.65       34.38      2.35 o
  -4   5   4       85.55       91.56      3.46 o
  -3   5   4      131.60      122.96      2.77 o
  -2   5   4      544.14      604.59     25.38 o
  -1   5   4       23.65       23.33      0.91 o
   0   5   4        4.33        3.60      0.53 o
   1   5   4      144.58      144.57      3.74 o
   2   5   4      267.68      272.76      7.61 o
   3   5   4       55.42       63.87      2.21 o
   4   5   4       57.03       58.60      1.51 o
   5   5   4       14.72       12.68      0.49 o
   6   5   4        0.71       -0.15      0.34 o
   7   5   4       60.70       69.38      2.53 o
  -6   6   4        0.75        0.90      1.22 o
  -5   6   4        1.28        0.97      0.71 o
  -4   6   4       38.09       37.79      1.67 o
  -3   6   4      169.92      185.45      6.05 o
  -2   6   4       52.88       45.29      1.47 o
  -1   6   4      485.04      549.21     17.19 o
   0   6   4       41.17       31.80      1.03 o
   1   6   4       11.36       10.23      0.58 o
   2   6   4       63.02       69.88      2.72 o
   3   6   4       92.33       86.14      3.75 o
   4   6   4      170.04      178.54      5.80 o
   5   6   4       24.34       19.59      1.08 o
   6   6   4        4.72        6.37      0.75 o
   7   6   4       18.60       18.28      1.84 o
  -5   7   4       11.47        9.75      1.43 o
  -4   7   4       13.24       12.33      1.00 o
  -3   7   4       11.20       11.38      1.18 o
  -2   7   4        2.25        2.08      0.65 o
  -1   7   4        3.55        5.43      0.94 o
   0   7   4       35.72       28.60      1.37 o
   1   7   4       23.60       28.71      1.44 o
   2   7   4        6.06        6.50      0.52 o
   3   7   4       47.11       41.93      1.75 o
   4   7   4       63.68       66.00      3.12 o
   5   7   4       35.91       32.11      1.91 o
   6   7   4        1.24        1.03      1.30 o
  -4   8   4        0.38        0.64      1.30 o
  -3   8   4       33.65       41.94      2.04 o
  -2   8   4       34.54       33.07      1.76 o
  -1   8   4      117.61      133.78      5.59 o
   0   8   4       47.94       56.17      2.96 o
   1   8   4      121.98      141.24      3.89 o
   2   8   4        0.00       -0.03      0.55 o
   3   8   4        4.42        4.41      0.71 o
   4   8   4       41.51       43.75      3.07 o
   5   8   4       17.92       14.18      1.22 o
  -3   9   4        4.27        2.20      1.37 o
  -2   9   4        0.21        1.19      1.17 o
  -1   9   4        4.88        4.33      1.18 o
   0   9   4       26.16       25.04      2.31 o
   1   9   4        4.75        6.51      1.01 o
   2   9   4        0.12       -0.64      0.97 o
   3   9   4        5.27        3.05      1.50 o
   4   9   4        3.26        4.21      1.49 o
  -1  10   4        2.24        1.98      1.27 o
   0  10   4        0.32        1.48      1.24 o
   1  10   4        1.86        3.78      1.42 o
   2  10   4       14.00       16.24      2.57 o
  -1  -8   5        0.02        0.88      1.59 o
   0  -8   5       33.58       35.91      2.57 o
   1  -8   5       11.05        6.65      1.55 o
  -3  -7   5        8.13        8.07      1.23 o
  -2  -7   5        6.85        7.88      1.29 o
  -1  -7   5        6.21        4.78      1.06 o
   0  -7   5        6.98        6.65      1.04 o
   1  -7   5        8.88       12.42      1.21 o
   2  -7   5        6.10        3.47      1.22 o
   3  -7   5        0.35        0.85      1.23 o
   4  -7   5        1.30        0.84      1.33 o
  -4  -6   5       24.17       25.94      1.66 o
  -3  -6   5       20.05       19.29      2.87 o
  -2  -6   5       12.05       10.36      0.88 o
  -1  -6   5        0.08        0.07      0.76 o
   0  -6   5       37.42       45.67      1.68 o
   1  -6   5       37.46       36.95      2.24 o
   2  -6   5       53.44       63.43      4.33 o
   3  -6   5        2.02        2.38      0.72 o
   4  -6   5        7.38        5.40      0.83 o
   5  -6   5        1.76        3.64      1.01 o
  -5  -5   5        0.00       -0.01      1.02 o
  -4  -5   5        1.19        0.88      0.55 o
  -3  -5   5       10.24        9.11      0.78 o
  -2  -5   5        2.69        2.01      0.43 o
  -1  -5   5        2.81        2.40      0.45 o
   0  -5   5        0.05        0.73      0.45 o
   1  -5   5        4.96        3.07      0.61 o
   2  -5   5      205.70      231.51     13.56 o
   3  -5   5       53.14       66.56      5.05 o
   4  -5   5       77.85      106.67      6.97 o
   5  -5   5        3.05        2.60      0.94 o
   6  -5   5        2.49        2.23      1.01 o
  -6  -4   5        0.81        1.88      1.77 o
  -5  -4   5       12.86       11.12      0.92 o
  -4  -4   5        5.58        5.60      0.69 o
  -3  -4   5        1.27        1.43      0.58 o
  -2  -4   5       29.60       32.62      1.96 o
  -1  -4   5       98.29       98.13      3.42 o
   0  -4   5       99.62       97.24      3.40 o
   1  -4   5      467.30      507.87     10.72 o
   2  -4   5      144.84      149.56      4.61 o
   3  -4   5       99.12      108.29      4.33 o
   4  -4   5      157.62      172.71     10.63 o
   5  -4   5        1.99        3.06      0.72 o
   6  -4   5        0.54        0.91      0.82 o
   7  -4   5        4.08        4.31      0.97 o
  -6  -3   5        0.69       -0.98      0.97 o
  -5  -3   5        7.05        5.55      0.88 o
  -4  -3   5        1.25        0.72      0.47 o
  -3  -3   5        1.56        1.35      0.44 o
  -2  -3   5       93.21       85.60      2.55 o
  -1  -3   5      209.84      228.42      4.28 o
   0  -3   5       26.53       22.79      0.72 o
   1  -3   5      167.18      161.39      3.65 o
   2  -3   5        2.94        2.55      0.38 o
   3  -3   5        9.30        9.29      0.55 o
   4  -3   5        0.36        0.27      0.45 o
   5  -3   5        1.43        1.82      0.46 o
   6  -3   5       46.83       46.23      2.50 o
   7  -3   5        0.26        0.20      0.73 o
  -6  -2   5        5.66        6.01      1.09 o
  -5  -2   5        5.25        6.03      0.50 o
  -4  -2   5       11.83       11.08      0.51 o
  -3  -2   5       41.52       41.30      0.89 o
  -2  -2   5       47.07       44.23      1.12 o
  -1  -2   5        0.89        1.09      0.37 o
   0  -2   5      294.65      284.20      5.95 o
   1  -2   5       13.02        8.24      0.49 o
   2  -2   5       24.81       18.83      0.60 o
   3  -2   5        0.00        0.47      0.26 o
   4  -2   5       24.02       25.63      1.54 o
   5  -2   5       27.19       28.91      1.57 o
   6  -2   5       57.53       53.77      2.86 o
   7  -2   5       13.39       11.36      1.02 o
   8  -2   5        4.03        4.94      1.31 o
  -7  -1   5       31.97       32.13      2.88 o
  -6  -1   5       10.63        9.60      0.83 o
  -5  -1   5        2.28        1.91      0.38 o
  -4  -1   5      364.18      429.33      7.98 o
  -3  -1   5        5.39        5.79      0.47 o
  -2  -1   5       68.83       73.34      2.09 o
  -1  -1   5       11.18        9.66      0.55 o
   0  -1   5        0.37        2.22      0.32 o
   1  -1   5      464.45      454.78      9.31 o
   2  -1   5       49.61       49.08      1.73 o
   3  -1   5       73.83       68.80      1.31 o
   4  -1   5      136.94      143.27      4.60 o
   5  -1   5        7.30        8.96      0.55 o
   6  -1   5        3.24        2.47      0.49 o
   7  -1   5        2.07        1.13      0.52 o
   8  -1   5        5.39        5.52      1.77 o
  -7   0   5       40.00       39.10      2.42 o
  -6   0   5       33.97       37.03      1.29 o
  -5   0   5      192.22      216.00      3.77 o
  -4   0   5       24.50       21.36      0.64 o
  -3   0   5      386.62      403.84      8.11 o
  -2   0   5       92.38       71.95      1.84 o
  -1   0   5       16.61       15.31      0.78 o
   0   0   5      304.63      289.80      4.81 o
   1   0   5      151.88      153.10      2.80 o
   2   0   5      739.85      799.41     29.83 o
   3   0   5        0.64        0.31      0.22 o
   4   0   5        7.26        8.06      0.44 o
   5   0   5        0.48        0.36      0.39 o
   6   0   5       59.32       60.33      2.09 o
   7   0   5        3.66        3.71      0.52 o
   8   0   5        0.13        2.12      1.21 o
  -7   1   5        2.23        3.90      1.48 o
  -6   1   5        0.03       -0.03      0.30 o
  -5   1   5        7.78        7.25      0.45 o
  -4   1   5      194.93      228.81      3.80 o
  -3   1   5       37.53       30.71      0.84 o
  -2   1   5      242.07      239.98      3.69 o
  -1   1   5     1136.70     1204.04     45.20 o
   0   1   5      197.57      216.17      3.42 o
   1   1   5        3.62        1.36      0.20 o
   2   1   5      192.56      230.13      5.00 o
   3   1   5       52.33       51.41      1.30 o
   4   1   5       15.88       13.69      0.46 o
   5   1   5       35.37       38.65      0.87 o
   6   1   5        4.52        4.41      0.38 o
   7   1   5        4.87        2.54      0.43 o
   8   1   5       66.69       53.41      3.40 o
  -7   2   5       51.28       60.68      2.61 o
  -6   2   5        0.95        1.13      0.47 o
  -5   2   5       13.23       12.25      0.62 o
  -4   2   5       17.91       17.03      0.57 o
  -3   2   5      108.29      122.88      1.83 o
   0   2   5      878.47      878.21     36.66 o
   1   2   5       23.00       18.40      0.58 o
   2   2   5       32.82       21.75      0.52 o
   3   2   5       51.47       49.20      0.89 o
   4   2   5      812.71      972.47     36.31 o
   5   2   5        0.05        0.07      0.26 o
   6   2   5        1.44        1.57      0.32 o
   7   2   5       36.26       35.10      1.48 o
   8   2   5       48.81       55.69      2.69 o
  -7   3   5        0.95        0.22      0.73 o
  -6   3   5       29.31       28.39      1.13 o
  -5   3   5      148.47      153.55      2.76 o
  -4   3   5       68.58       62.47      1.66 o
  -3   3   5       38.75       31.42      0.93 o
  -2   3   5        1.34        0.49      0.31 o
  -1   3   5      492.83      491.09      8.34 o
   0   3   5       94.17       83.23      1.96 o
   1   3   5      149.20      173.29      3.58 o
   2   3   5       29.30       35.90      1.06 o
   3   3   5      611.37      707.77     21.49 o
   4   3   5       90.91       85.89      1.82 o
   5   3   5      329.58      367.15      7.19 o
   6   3   5       39.99       32.93      1.13 o
   7   3   5       17.49       21.05      0.86 o
   8   3   5        5.51        4.27      1.62 o
  -6   4   5        7.74        6.45      0.71 o
  -5   4   5      221.11      236.65      6.70 o
  -4   4   5      122.54      124.64      3.02 o
  -3   4   5      126.91      119.31      2.36 o
  -2   4   5        3.38        5.50      0.48 o
  -1   4   5       58.42       52.75      1.12 o
   0   4   5      416.84      436.48      9.24 o
   1   4   5       28.61       31.25      1.17 o
   2   4   5      340.90      379.59      7.70 o
   3   4   5       24.78       26.34      0.93 o
   4   4   5      175.22      194.84      2.69 o
   5   4   5       10.27        7.70      0.39 o
   6   4   5        0.19       -0.04      0.28 o
   7   4   5       58.29       58.59      3.02 o
   8   4   5        9.07        5.70      1.52 o
  -6   5   5       12.02       11.43      0.92 o
  -5   5   5        8.92        9.43      0.74 o
  -4   5   5        7.23        6.15      0.59 o
  -3   5   5      507.34      611.22     26.63 o
  -2   5   5        7.05        7.60      0.62 o
  -1   5   5       47.73       49.78      1.77 o
   0   5   5        6.98        7.33      0.51 o
   1   5   5      682.84      747.94     14.60 o
   2   5   5       31.64       31.44      0.97 o
   3   5   5       44.20       36.63      1.00 o
   4   5   5        9.82       10.91      0.52 o
   5   5   5        9.63       13.24      0.51 o
   6   5   5       95.97      113.92      4.23 o
   7   5   5        0.84        1.84      1.21 o
  -5   6   5        9.54       10.60      1.05 o
  -4   6   5       34.48       34.81      1.58 o
  -3   6   5      128.71      118.45      4.81 o
  -2   6   5       19.71       17.73      0.98 o
  -1   6   5        1.92        3.32      0.62 o
   0   6   5      484.66      568.56     13.10 o
   1   6   5        2.31        1.65      0.52 o
   2   6   5      341.55      402.58     13.28 o
   3   6   5       51.66       50.07      2.14 o
   4   6   5        0.33       -0.04      0.44 o
   5   6   5       20.62       14.21      0.91 o
   6   6   5        7.73        6.58      0.66 o
   7   6   5       13.35       13.58      1.51 o
  -5   7   5       15.42       16.62      1.63 o
  -4   7   5        5.48        5.42      0.92 o
  -3   7   5        2.92        2.50      1.00 o
  -2   7   5       32.86       32.94      1.83 o
  -1   7   5        6.45        6.16      0.68 o
   0   7   5      178.55      184.98      7.68 o
   1   7   5        0.35        0.51      0.43 o
   2   7   5        0.62        1.19      0.44 o
   3   7   5       22.17       21.06      1.40 o
   4   7   5       74.17       77.46      5.01 o
   5   7   5        5.22        4.28      0.65 o
   6   7   5        2.33        3.09      1.25 o
  -4   8   5        1.99        0.87      1.30 o
  -3   8   5       39.84       45.15      2.35 o
  -2   8   5       27.94       30.02      1.84 o
  -1   8   5        0.71       -0.48      0.92 o
   0   8   5       57.35       63.42      2.26 o
   1   8   5       13.36       15.93      0.99 o
   2   8   5       26.57       25.16      1.40 o
   3   8   5       14.03       18.47      1.54 o
   4   8   5       12.85       10.05      0.87 o
   5   8   5        1.36        2.32      0.87 o
  -3   9   5        0.65       -1.41      1.86 o
  -2   9   5        3.14        4.39      2.23 o
  -1   9   5       41.71       46.05      2.84 o
   0   9   5        0.13       -0.91      1.35 o
   1   9   5        8.96       12.77      1.49 o
   2   9   5        0.87        0.34      0.91 o
   3   9   5        1.45        2.38      1.19 o
   4   9   5        4.97        5.14      1.05 o
   0  10   5       41.27       53.08      3.88 o
   1  10   5       14.51       12.73      1.78 o
   2  10   5        0.01        1.04      1.45 o
  -2  -7   6        0.77        1.28      1.05 o
  -1  -7   6        0.55        1.76      1.06 o
   0  -7   6       20.51       24.54      1.57 o
   1  -7   6       18.77       13.13      1.32 o
   2  -7   6        1.97        2.24      1.24 o
   3  -7   6        0.93       -0.93      0.95 o
  -3  -6   6        1.36        0.00      0.83 o
  -2  -6   6        0.09       -1.41      1.17 o
  -1  -6   6       26.93       31.61      1.78 o
   0  -6   6       37.99       33.72      2.33 o
   1  -6   6        0.08        0.83      0.93 o
   2  -6   6        0.12        0.66      0.76 o
   3  -6   6        8.80        8.60      1.19 o
   4  -6   6        9.18        7.68      1.27 o
   5  -6   6        3.17        4.30      1.24 o
  -4  -5   6        0.00       -1.27      1.09 o
  -3  -5   6       11.27       10.28      0.85 o
  -2  -5   6        9.81        9.43      1.38 o
  -1  -5   6        6.32        4.14      0.73 o
   0  -5   6       49.80       49.44      2.99 o
   1  -5   6        3.38        2.84      0.67 o
   2  -5   6       16.52       16.75      1.15 o
   3  -5   6       12.56       14.82      0.99 o
   4  -5   6        2.18        0.83      0.63 o
   5  -5   6        3.31        2.93      0.95 o
   6  -5   6        5.52        8.74      1.19 o
  -5  -4   6        2.76        2.50      1.43 o
  -4  -4   6       48.86       46.54      2.90 o
  -3  -4   6        3.15        1.81      0.59 o
  -2  -4   6       81.36       78.36      4.52 o
  -1  -4   6       23.88       21.61      0.83 o
   0  -4   6        9.43        9.60      0.65 o
   1  -4   6       29.07       30.71      1.37 o
   2  -4   6       66.60       58.97      2.81 o
   3  -4   6       50.30       46.33      2.83 o
   4  -4   6       68.60       64.79      3.80 o
   5  -4   6        3.47        5.63      1.18 o
   6  -4   6        4.36        6.78      1.15 o
  -6  -3   6       10.32       10.84      2.40 o
  -5  -3   6       18.68       17.32      1.07 o
  -4  -3   6        2.64        2.28      0.56 o
  -3  -3   6       63.78       61.10      1.45 o
  -2  -3   6       42.70       46.39      1.71 o
  -1  -3   6       76.94       67.35      2.51 o
   0  -3   6        3.12        3.01      0.47 o
   1  -3   6        1.64        1.20      0.43 o
   2  -3   6      165.43      170.26      3.87 o
   3  -3   6       30.16       26.45      1.00 o
   4  -3   6       74.64       66.37      4.14 o
   5  -3   6       10.25        8.19      1.20 o
   6  -3   6        0.08        0.25      0.71 o
   7  -3   6        7.31        7.98      1.10 o
  -6  -2   6        2.15        2.50      0.97 o
  -5  -2   6        5.12        3.59      0.85 o
  -4  -2   6       23.64       22.43      1.02 o
  -3  -2   6        4.90        4.28      0.47 o
  -2  -2   6       33.68       29.32      1.20 o
  -1  -2   6       26.57       23.52      1.41 o
   0  -2   6      101.96       90.11      2.53 o
   1  -2   6       35.29       39.36      1.07 o
   2  -2   6        0.65        0.60      0.34 o
   3  -2   6      195.45      206.15      8.36 o
   4  -2   6        9.92        7.14      0.63 o
   5  -2   6       24.91       21.21      1.95 o
   6  -2   6        2.32        2.01      0.70 o
   7  -2   6        0.07       -0.79      0.64 o
  -6  -1   6        1.14        1.37      0.93 o
  -5  -1   6       66.14       74.88      2.91 o
  -4  -1   6       62.92       60.82      1.28 o
  -3  -1   6       67.54       67.47      1.28 o
  -2  -1   6       43.36       47.61      1.40 o
  -1  -1   6      440.32      472.52     12.53 o
   0  -1   6      478.01      462.98     11.30 o
   1  -1   6      276.37      291.15      6.36 o
   2  -1   6      365.65      411.02      7.76 o
   3  -1   6      133.29      132.79      2.83 o
   4  -1   6       96.57       99.14      4.47 o
   5  -1   6       39.90       36.53      2.06 o
   6  -1   6       65.96       68.63      4.12 o
   7  -1   6        1.02        0.07      0.64 o
   8  -1   6        7.78        9.02      2.18 o
  -6   0   6       16.94       17.03      0.96 o
  -5   0   6       77.10       69.59      1.67 o
  -4   0   6      431.58      500.37     28.40 o
  -3   0   6       25.10       19.97      0.74 o
  -2   0   6        2.92        2.39      0.45 o
  -1   0   6       56.63       59.34      1.88 o
   0   0   6      152.13      174.67      3.17 o
   2   0   6      265.18      321.04      9.64 o
   3   0   6       15.92       17.13      0.64 o
   4   0   6        0.49        0.62      0.29 o
   5   0   6      126.26      133.02      3.48 o
   6   0   6        8.67        8.25      0.62 o
   7   0   6        0.93        1.03      0.51 o
   8   0   6       15.91       13.21      2.59 o
  -6   1   6       17.68       20.42      1.54 o
  -5   1   6      199.42      209.79      3.64 o
  -4   1   6       75.82       85.21      2.13 o
  -3   1   6      199.93      214.86      4.06 o
  -2   1   6        5.51        5.65      0.38 o
  -1   1   6       46.14       39.66      1.17 o
   0   1   6      140.18      119.98      2.11 o
   1   1   6       68.04       85.55      2.02 o
   2   1   6      409.07      454.54     15.70 o
   3   1   6       43.90       38.67      0.93 o
   4   1   6        3.55        3.89      0.37 o
   5   1   6       21.11       20.96      0.73 o
   6   1   6        9.21        9.93      0.52 o
   7   1   6       62.97       58.02      2.43 o
   8   1   6        2.04        2.08      1.66 o
  -6   2   6        5.59        4.39      0.70 o
  -5   2   6       76.07       80.47      2.47 o
  -4   2   6       53.46       55.39      1.11 o
  -3   2   6       31.11       29.67      1.09 o
  -2   2   6        3.06        2.33      0.30 o
  -1   2   6      488.91      548.96      8.10 o
   0   2   6       10.82        7.18      0.54 o
   1   2   6      768.82      773.75     22.21 o
   2   2   6       50.16       63.50      1.87 o
   3   2   6      430.17      488.34      8.78 o
   4   2   6      308.76      368.71      8.83 o
   5   2   6       20.90       20.22      0.55 o
   6   2   6        2.13        2.95      0.41 o
   7   2   6       68.99       70.31      3.44 o
   8   2   6        2.17        1.35      1.83 o
  -6   3   6        4.42        3.21      0.65 o
  -5   3   6        0.67        0.94      0.53 o
  -4   3   6        0.01       -0.11      0.45 o
  -3   3   6      269.05      282.38      5.80 o
  -2   3   6       47.70       42.27      1.12 o
  -1   3   6        5.14        3.49      0.34 o
   0   3   6      137.88      159.77      3.89 o
   2   3   6      188.34      183.99      4.33 o
   3   3   6        1.18        1.41      0.29 o
   4   3   6      102.67      103.97      1.53 o
   5   3   6       37.68       32.68      1.11 o
   6   3   6       40.28       39.98      1.29 o
   7   3   6        0.17        0.09      0.32 o
   8   3   6       13.59       11.05      1.82 o
  -6   4   6       36.81       34.58      2.15 o
  -5   4   6        9.82       10.35      0.96 o
  -4   4   6        8.67        9.91      0.64 o
  -3   4   6       12.91       10.80      0.58 o
  -2   4   6       72.81       72.82      1.71 o
  -1   4   6      378.71      385.58      6.99 o
   0   4   6        6.87        5.71      0.43 o
   1   4   6      234.02      278.13      8.92 o
   2   4   6        0.76        0.94      0.32 o
   3   4   6       45.32       43.61      1.38 o
   4   4   6       96.82       87.57      1.41 o
   5   4   6       38.95       40.66      1.08 o
   6   4   6        5.96        4.66      0.44 o
   7   4   6       54.41       55.35      3.08 o
   8   4   6        0.93       -1.99      1.33 o
  -6   5   6        0.21       -0.44      0.85 o
  -5   5   6       38.45       38.68      1.51 o
  -4   5   6        0.02        0.37      0.52 o
  -3   5   6       38.57       38.40      1.23 o
  -2   5   6      178.13      186.94      3.63 o
  -1   5   6      268.72      285.32      5.01 o
   0   5   6      441.06      480.82     10.81 o
   1   5   6       10.00       10.19      0.81 o
   2   5   6        9.63       11.08      0.69 o
   3   5   6       11.06       11.82      0.49 o
   4   5   6      335.83      408.18     11.57 o
   5   5   6        3.85        4.55      0.45 o
   6   5   6        0.26        0.00      0.43 o
   7   5   6        6.99        5.56      1.38 o
  -5   6   6        0.01        0.77      0.84 o
  -4   6   6        5.30        3.37      0.87 o
  -3   6   6        6.87        5.10      0.74 o
  -2   6   6        2.83        2.29      0.62 o
  -1   6   6      427.59      487.03     13.85 o
   0   6   6       77.70       69.38      3.91 o
   1   6   6      330.68      413.76     17.99 o
   2   6   6       17.05       18.31      0.72 o
   3   6   6        4.27        4.00      0.55 o
   4   6   6        7.93        8.44      0.58 o
   5   6   6       57.05       53.93      2.29 o
   6   6   6       17.01       15.56      0.75 o
   7   6   6        0.54        1.29      1.40 o
  -4   7   6       16.61       14.30      1.18 o
  -3   7   6      104.75      104.15      3.95 o
  -2   7   6        2.47        1.70      1.10 o
  -1   7   6       33.81       31.05      1.75 o
   0   7   6        9.75       10.21      0.70 o
   1   7   6       85.85       84.34      3.22 o
   2   7   6        7.32        6.26      0.59 o
   3   7   6        0.91        1.33      0.61 o
   4   7   6       86.79       84.71      6.11 o
   5   7   6        0.06        0.36      0.66 o
   6   7   6       12.75       11.34      1.18 o
  -4   8   6        7.31        1.97      1.26 o
  -3   8   6       10.59       10.14      1.49 o
  -2   8   6        8.47       10.08      1.27 o
  -1   8   6       11.10       10.64      1.34 o
   0   8   6        0.78        0.53      1.00 o
   1   8   6        0.87        0.20      1.04 o
   2   8   6       66.15       73.79      2.24 o
   3   8   6       48.94       45.74      2.85 o
   4   8   6        9.25        8.67      0.84 o
   5   8   6        1.06       -0.08      1.06 o
  -2   9   6        7.01        8.59      1.52 o
  -1   9   6        0.21        1.55      1.35 o
   0   9   6       11.73       14.79      1.54 o
   1   9   6        4.91        4.89      1.31 o
   2   9   6       34.09       31.44      2.01 o
   3   9   6        1.17        1.87      1.19 o
   4   9   6        4.15        3.98      1.24 o
   1  10   6        0.33        0.55      1.17 o
   0  -7   7        0.52       -0.06      1.17 o
   1  -7   7        0.10       -1.28      1.08 o
  -2  -6   7       16.60       18.63      1.68 o
  -1  -6   7       11.59       13.13      1.39 o
   0  -6   7       19.63       20.06      1.67 o
   1  -6   7       21.53       20.51      1.57 o
   2  -6   7       13.09       14.19      1.41 o
   3  -6   7        3.02        2.15      0.96 o
   4  -6   7       11.30       10.94      2.02 o
  -4  -5   7        9.93        7.38      1.36 o
  -3  -5   7       10.61        9.29      1.87 o
  -2  -5   7        0.25        1.22      1.20 o
  -1  -5   7        8.57        9.99      1.17 o
   0  -5   7       17.77       16.21      1.45 o
   1  -5   7        1.81        1.89      0.77 o
   2  -5   7        0.40       -0.10      0.69 o
   3  -5   7        2.16        2.51      0.79 o
   4  -5   7        0.00       -2.59      1.73 o
   5  -5   7        0.08        0.16      1.18 o
  -4  -4   7        0.05       -0.53      0.93 o
  -3  -4   7       62.71       54.43      3.06 o
  -2  -4   7        0.14        0.54      0.59 o
  -1  -4   7        0.01        1.08      0.56 o
   0  -4   7        1.83        2.00      0.75 o
   1  -4   7       96.85       83.67      7.28 o
   2  -4   7        5.03        5.82      0.79 o
   3  -4   7       78.60       85.75      2.46 o
   4  -4   7        7.20        9.96      0.98 o
   5  -4   7       26.43       33.15      1.79 o
   6  -4   7       37.53       43.65      3.95 o
  -5  -3   7        0.39        0.33      1.41 o
  -4  -3   7       58.79       53.71      3.30 o
  -3  -3   7       12.19        8.85      0.74 o
  -2  -3   7        0.28        0.57      0.54 o
  -1  -3   7        0.57        0.88      0.54 o
   0  -3   7      115.50      101.05      3.03 o
   1  -3   7       22.28       24.83      0.92 o
   2  -3   7       92.34       81.26      4.37 o
   3  -3   7        0.56        0.47      0.48 o
   4  -3   7        6.38        7.69      0.87 o
   5  -3   7       12.60       16.02      1.39 o
   6  -3   7       25.57       21.40      2.95 o
   7  -3   7        0.03        0.41      0.87 o
  -5  -2   7        3.38        2.03      1.01 o
  -4  -2   7       58.17       55.52      2.68 o
  -3  -2   7        0.93        0.79      0.50 o
  -2  -2   7        1.17        0.74      0.45 o
  -1  -2   7        0.89        1.43      0.49 o
   0  -2   7        7.04        6.15      0.53 o
   1  -2   7      103.05      103.34      2.91 o
   2  -2   7       19.27       19.18      0.70 o
   3  -2   7        4.97        2.95      0.58 o
   4  -2   7       31.49       28.41      2.12 o
   5  -2   7        4.18        3.55      0.68 o
   6  -2   7        0.15       -0.42      0.67 o
   7  -2   7        0.67        1.71      0.96 o
  -6  -1   7        7.79       10.95      1.16 o
  -5  -1   7       66.86       72.51      3.30 o
  -4  -1   7        0.22        0.67      0.57 o
  -3  -1   7       81.24       87.51      2.00 o
  -2  -1   7      142.82      143.62      3.59 o
  -1  -1   7       11.23       12.38      0.67 o
   0  -1   7       44.87       43.60      1.06 o
   1  -1   7        0.01        0.87      0.43 o
   2  -1   7       51.97       40.34      1.29 o
   3  -1   7       67.80       60.87      1.98 o
   4  -1   7        6.52        8.77      0.57 o
   5  -1   7       36.75       29.94      1.60 o
   6  -1   7       21.52       22.01      1.71 o
   7  -1   7        6.58        6.75      0.83 o
  -6   0   7        3.39        4.10      0.83 o
  -5   0   7       60.74       71.29      5.02 o
  -4   0   7        0.35        0.42      0.49 o
  -3   0   7       40.15       34.91      1.47 o
  -2   0   7      148.30      135.63      2.31 o
  -1   0   7      771.16      952.61     37.73 o
   0   0   7        3.54        2.38      0.33 o
   1   0   7       11.87        8.25      0.59 o
   2   0   7       59.19       54.46      1.64 o
   3   0   7       20.72       17.03      0.95 o
   4   0   7      516.41      593.11     27.81 o
   5   0   7       17.59       14.75      0.69 o
   6   0   7       15.14       10.56      0.69 o
   7   0   7        0.05       -0.30      0.62 o
   8   0   7       14.00       17.92      2.97 o
  -6   1   7        2.82        3.15      0.90 o
  -5   1   7       25.42       26.73      1.69 o
  -4   1   7        0.02        0.33      0.47 o
  -3   1   7       15.26       15.73      0.97 o
  -2   1   7      532.73      576.72     20.31 o
  -1   1   7       49.53       36.38      0.90 o
   0   1   7      539.78      540.74     10.46 o
   1   1   7      255.96      284.78      6.44 o
   2   1   7       67.03       65.28      1.63 o
   3   1   7      106.82      104.85      3.30 o
   4   1   7      110.43      133.05      3.27 o
   5   1   7       84.44       78.18      1.98 o
   6   1   7        0.57        1.46      0.50 o
   7   1   7        1.95        2.61      0.76 o
   8   1   7        4.25        4.92      1.68 o
  -6   2   7        4.13        3.34      1.00 o
  -5   2   7       92.40       91.12      5.77 o
  -4   2   7        9.07        8.46      0.55 o
  -3   2   7       90.73       96.04      2.92 o
  -2   2   7        8.01        7.88      0.45 o
  -1   2   7      456.26      474.45      7.74 o
   0   2   7      465.72      463.34      8.50 o
   1   2   7      599.93      693.21     13.94 o
   2   2   7      217.64      220.60      5.30 o
   3   2   7        5.89        5.35      0.42 o
   4   2   7      160.65      176.05      4.65 o
   5   2   7       28.95       32.73      0.96 o
   6   2   7       44.88       48.90      1.71 o
   7   2   7       24.98       23.69      1.73 o
   8   2   7        0.50        0.82      1.98 o
  -6   3   7        1.63        1.80      0.90 o
  -5   3   7       15.49       16.19      0.75 o
  -4   3   7       87.62       90.12      3.34 o
  -3   3   7       19.90       16.24      0.64 o
  -2   3   7       22.89       23.41      0.84 o
  -1   3   7        0.55        0.17      0.47 o
   0   3   7       53.87       51.94      1.25 o
   1   3   7      306.08      293.95      8.67 o
   2   3   7       32.36       35.48      0.86 o
   3   3   7        1.80        2.97      0.41 o
   4   3   7       82.48       74.32      1.26 o
   5   3   7       70.04       74.38      1.69 o
   6   3   7       21.82       17.86      0.64 o
   7   3   7       53.06       51.07      2.18 o
   8   3   7       11.20        6.78      1.79 o
  -6   4   7        0.19        0.30      0.91 o
  -5   4   7        2.14        2.61      0.85 o
  -4   4   7       33.84       31.41      1.42 o
  -3   4   7      447.25      508.16     19.19 o
  -2   4   7       21.33       18.44      0.85 o
  -1   4   7       91.53       94.90      1.77 o
   0   4   7        0.28        0.41      0.25 o
   1   4   7        4.40        4.45      0.33 o
   2   4   7      123.97      112.29      2.44 o
   3   4   7       24.62       20.66      0.79 o
   4   4   7       33.04       43.97      1.12 o
   5   4   7       21.63       18.61      0.60 o
   6   4   7       20.33       17.76      0.87 o
   7   4   7        4.74        3.44      0.89 o
  -5   5   7        9.01        8.48      0.92 o
  -4   5   7       65.81       66.90      4.06 o
  -3   5   7       17.54       13.01      0.77 o
  -2   5   7       11.47       11.51      0.59 o
  -1   5   7      183.69      200.52      4.98 o
   0   5   7       15.76       17.96      0.96 o
   1   5   7       30.53       36.43      1.48 o
   2   5   7        0.96        0.71      0.43 o
   3   5   7      143.68      162.43      3.48 o
   4   5   7       32.40       34.73      1.06 o
   5   5   7       63.22       58.84      1.63 o
   6   5   7        1.67        0.30      0.17 o
   7   5   7        5.87        7.14      1.01 o
  -5   6   7       23.98       22.17      2.04 o
  -4   6   7        1.74        0.66      0.75 o
  -3   6   7        0.33        1.14      0.79 o
  -2   6   7       13.58       14.94      1.34 o
  -1   6   7       27.20       26.56      1.08 o
   0   6   7       58.46       60.45      3.61 o
   1   6   7       92.59       95.02      4.10 o
   2   6   7      183.15      192.67      5.24 o
   3   6   7        0.95        2.12      0.47 o
   4   6   7      181.01      195.85      5.94 o
   5   6   7        0.84        1.46      0.51 o
   6   6   7        0.08       -0.15      0.55 o
   7   6   7        0.76        1.52      1.86 o
  -4   7   7        2.44        2.02      1.00 o
  -3   7   7       21.37       20.78      1.45 o
  -2   7   7        0.52        0.49      0.70 o
  -1   7   7        0.27        1.55      3.03 o
   0   7   7       37.41       39.20      2.57 o
   1   7   7       36.23       31.81      2.07 o
   2   7   7       71.13       70.97      3.33 o
   3   7   7       29.17       27.88      1.51 o
   4   7   7       23.06       19.75      1.25 o
   5   7   7       14.56       11.72      0.94 o
   6   7   7        0.44        0.71      1.20 o
  -3   8   7        2.61        1.17      1.07 o
  -2   8   7        2.42        1.66      1.06 o
  -1   8   7       45.91       49.02      2.10 o
   0   8   7       25.58       29.05      1.53 o
   1   8   7       24.21       22.34      1.49 o
   2   8   7       24.31       27.29      1.36 o
   3   8   7        1.35        0.75      0.81 o
   4   8   7        0.26       -1.11      0.96 o
   5   8   7        0.04        0.76      1.09 o
  -2   9   7        2.19        0.48      1.75 o
  -1   9   7        0.76        1.78      1.80 o
   0   9   7       29.31       26.51      2.31 o
   1   9   7        0.22        2.85      1.34 o
   2   9   7        1.15        2.51      1.47 o
   3   9   7        7.33        8.14      1.53 o
   4   9   7        0.15        0.33      1.10 o
  -1  -6   8        4.52        3.14      1.24 o
   0  -6   8        0.18        0.50      1.15 o
   1  -6   8        4.32        4.47      1.26 o
   2  -6   8        3.19        2.89      1.39 o
  -3  -5   8        2.57        4.22      1.07 o
  -2  -5   8        4.92        4.20      1.30 o
  -1  -5   8       13.84       15.88      1.61 o
   0  -5   8       10.55        8.71      1.26 o
   1  -5   8        1.39       -1.04      1.04 o
   2  -5   8        4.68        5.83      1.19 o
   3  -5   8        0.19       -0.03      0.97 o
   4  -5   8        0.15        0.47      2.06 o
  -4  -4   8        6.44        5.42      1.44 o
  -3  -4   8        1.31        2.06      1.22 o
  -2  -4   8       31.68       37.77      1.68 o
  -1  -4   8        0.50        0.97      0.85 o
   0  -4   8       82.78       82.49      6.02 o
   1  -4   8        0.19       -0.70      0.74 o
   2  -4   8        2.27        0.90      0.75 o
   3  -4   8        8.85       11.12      1.60 o
   4  -4   8       20.05       18.82      2.47 o
   5  -4   8       11.15       14.61      1.94 o
  -4  -3   8       21.10       21.08      2.57 o
  -3  -3   8        1.47        1.87      0.70 o
  -2  -3   8       23.85       22.41      1.41 o
  -1  -3   8      198.49      194.42     12.20 o
   0  -3   8        7.81        8.85      0.74 o
   1  -3   8       64.83       62.48      3.90 o
   2  -3   8        0.67        0.30      0.60 o
   3  -3   8       17.69       18.95      1.94 o
   4  -3   8       19.60       23.69      3.13 o
   5  -3   8       53.36       55.39      5.66 o
   6  -3   8        4.69        4.89      1.29 o
  -5  -2   8        7.43        7.14      1.86 o
  -4  -2   8       32.49       29.29      1.93 o
  -3  -2   8       18.33       17.98      1.07 o
  -2  -2   8        1.03        1.13      0.56 o
  -1  -2   8        4.87        3.38      0.52 o
   0  -2   8       27.09       23.77      1.03 o
   1  -2   8       11.63       15.51      0.84 o
   2  -2   8       50.37       47.59      1.44 o
   3  -2   8       31.30       30.82      1.05 o
   4  -2   8       44.16       39.76      4.18 o
   5  -2   8       24.03       29.72      2.15 o
   6  -2   8       10.85       11.63      1.25 o
   7  -2   8        2.49        2.25      1.27 o
  -5  -1   8       33.87       31.43      2.45 o
  -4  -1   8       18.15       18.14      1.83 o
  -3  -1   8      129.04      135.53      5.06 o
  -2  -1   8       14.15       10.64      0.68 o
  -1  -1   8       14.20       15.05      0.84 o
   0  -1   8        0.22        0.03      0.40 o
   1  -1   8      235.38      253.88      8.96 o
   2  -1   8       10.36       10.05      0.65 o
   3  -1   8        7.73        6.28      0.51 o
   4  -1   8       13.91       12.94      0.47 o
   5  -1   8       10.33       10.49      1.27 o
   6  -1   8        4.39        5.49      0.72 o
   7  -1   8        6.23        5.42      1.81 o
  -5   0   8        5.13        5.91      0.73 o
  -4   0   8       25.70       22.11      1.76 o
  -3   0   8       23.48       17.85      0.82 o
  -2   0   8       70.25       74.95      2.09 o
  -1   0   8      228.92      253.28      7.40 o
   0   0   8        3.46        3.22      0.47 o
   1   0   8        2.15        0.90      0.80 o
   2   0   8      142.27      144.95      4.17 o
   3   0   8      104.28      110.36      3.53 o
   4   0   8        4.73        4.71      0.59 o
   5   0   8       21.04       18.12      1.03 o
   6   0   8       15.60       17.86      1.36 o
   7   0   8       40.75       39.23      3.05 o
  -5   1   8        2.39        2.71      0.72 o
  -4   1   8        6.02        7.38      0.67 o
  -3   1   8      160.43      158.34      4.10 o
  -2   1   8       24.24       24.68      0.85 o
  -1   1   8      282.52      315.13      9.37 o
   0   1   8       91.16       78.14      2.85 o
   1   1   8       63.95       59.70      2.49 o
   2   1   8       78.85       75.45      3.68 o
   3   1   8       31.91       33.66      0.86 o
   4   1   8      192.20      197.28      6.02 o
   5   1   8        2.56        3.18      0.53 o
   6   1   8       10.16        8.56      0.74 o
   7   1   8        9.40        7.50      0.84 o
  -5   2   8        4.32        3.09      0.69 o
  -4   2   8        0.17        0.57      0.53 o
  -3   2   8      272.39      300.41      4.69 o
  -2   2   8        0.18        0.25      0.42 o
  -1   2   8        9.55       11.48      0.65 o
   0   2   8       21.88       20.86      0.92 o
   1   2   8       47.77       52.30      2.11 o
   2   2   8       57.77       51.99      1.87 o
   3   2   8      130.65      132.43      3.74 o
   4   2   8        4.93        7.41      0.53 o
   5   2   8      132.44      148.61      4.50 o
   6   2   8       21.88       20.68      1.32 o
   7   2   8        0.43        0.46      0.73 o
  -5   3   8       24.31       25.00      2.18 o
  -4   3   8        2.73        2.64      0.56 o
  -3   3   8        7.52        7.07      0.52 o
  -2   3   8       27.59       24.45      0.87 o
  -1   3   8      302.74      326.43      6.12 o
   0   3   8       28.53       25.70      0.95 o
   1   3   8      157.89      187.08      5.24 o
   2   3   8       88.68      102.15      3.30 o
   3   3   8       51.74       46.05      1.47 o
   4   3   8      266.15      274.80      6.05 o
   5   3   8       65.36       66.03      2.33 o
   6   3   8        1.35        0.15      0.31 o
   7   3   8        9.59        9.76      1.25 o
  -5   4   8       29.14       32.72      1.63 o
  -4   4   8       26.64       25.06      1.35 o
  -3   4   8        0.06        0.19      0.62 o
  -2   4   8        5.52        5.57      0.55 o
  -1   4   8        0.07        0.68      0.25 o
   0   4   8      308.32      328.74     10.22 o
   1   4   8        0.36        0.51      0.51 o
   2   4   8        0.01        0.11      0.31 o
   3   4   8       22.20       27.34      0.68 o
   4   4   8       59.49       63.90      1.85 o
   5   4   8        6.48        7.45      0.52 o
   6   4   8        8.59        4.89      0.55 o
   7   4   8        0.28       -0.39      1.06 o
  -5   5   8        5.07        4.45      0.88 o
  -4   5   8       11.36       11.29      1.10 o
  -3   5   8      118.32      127.27      4.55 o
  -2   5   8      107.00       88.52      2.52 o
  -1   5   8      115.22      105.31      4.08 o
   0   5   8       38.44       37.07      1.38 o
   1   5   8      230.49      252.66      6.32 o
   2   5   8      120.00      135.78      2.88 o
   3   5   8       37.66       39.38      1.01 o
   4   5   8        0.16        0.17      0.41 o
   5   5   8        3.54        5.26      0.52 o
   6   5   8       23.43       25.52      1.62 o
   7   5   8        0.92        1.18      1.02 o
  -4   6   8       12.12       11.13      1.23 o
  -3   6   8       27.21       22.76      1.51 o
  -2   6   8        5.42        6.47      0.73 o
  -1   6   8        0.11        0.26      0.61 o
   0   6   8        6.72        6.88      0.72 o
   1   6   8       13.34       14.62      1.17 o
   2   6   8        7.47        5.81      0.66 o
   3   6   8      100.10       99.38      2.92 o
   4   6   8        0.21        0.40      0.55 o
   5   6   8        5.88        4.32      0.59 o
   6   6   8        0.00        0.32      0.70 o
  -4   7   8        1.43        0.44      1.33 o
  -3   7   8       46.98       45.59      3.62 o
  -2   7   8        0.00        0.93      0.88 o
  -1   7   8       93.33      101.73      2.92 o
   0   7   8       18.09       21.06      1.28 o
   1   7   8        9.87       10.97      1.11 o
   2   7   8       45.10       45.20      2.90 o
   3   7   8      119.69      133.28      3.33 o
   4   7   8        0.31        0.85      0.77 o
   5   7   8       13.72       14.26      1.11 o
   6   7   8       14.06       13.15      1.20 o
  -3   8   8       11.05       10.46      1.96 o
  -2   8   8       13.74       11.80      1.67 o
  -1   8   8       12.19       13.87      1.51 o
   0   8   8       54.15       52.04      2.10 o
   1   8   8       10.45        8.11      1.17 o
   2   8   8        1.55        2.24      1.00 o
   3   8   8        4.49        2.32      1.02 o
   4   8   8        2.99        2.95      1.07 o
   5   8   8        2.42        2.24      1.26 o
  -1   9   8        4.60        3.14      1.63 o
   0   9   8       13.31       17.38      2.10 o
   1   9   8        8.94        8.29      1.54 o
   2   9   8        0.44        2.21      1.28 o
   3   9   8        2.43        2.19      1.04 o
  -1  -5   9        4.40        2.63      1.75 o
   0  -5   9        6.06        6.47      1.28 o
   1  -5   9        0.45        1.13      1.19 o
   2  -5   9       19.36       21.65      2.23 o
   3  -5   9        1.60        1.83      2.27 o
  -2  -4   9        2.10        1.26      1.38 o
  -1  -4   9       21.69       20.31      1.62 o
   0  -4   9        0.07       -0.28      0.71 o
   1  -4   9        4.04        6.57      1.27 o
   2  -4   9        2.20       -0.14      0.89 o
   3  -4   9        7.73        5.11      1.10 o
   4  -4   9        7.78        8.13      1.84 o
  -3  -3   9        3.21        4.28      1.68 o
  -2  -3   9       47.06       45.39      2.65 o
  -1  -3   9        3.30        1.61      0.81 o
   0  -3   9        6.11        5.44      1.24 o
   1  -3   9        0.09        1.05      0.81 o
   2  -3   9       21.04       20.50      1.70 o
   3  -3   9       14.15       19.70      2.25 o
   4  -3   9       25.27       19.24      2.53 o
   5  -3   9        3.01        1.35      1.81 o
  -4  -2   9        1.22        3.80      1.47 o
  -3  -2   9        0.27        0.08      1.03 o
  -2  -2   9        7.46        5.96      1.42 o
  -1  -2   9       37.76       45.55      2.63 o
   0  -2   9       25.12       23.25      1.13 o
   1  -2   9        3.40        2.65      0.82 o
   2  -2   9        1.51        1.79      0.84 o
   3  -2   9       29.01       32.30      1.85 o
   4  -2   9       17.98       24.47      1.32 o
   5  -2   9       11.20       11.89      1.55 o
   6  -2   9        0.04       -1.58      1.05 o
  -4  -1   9        8.96        6.64      1.34 o
  -3  -1   9        3.10        2.90      0.74 o
  -2  -1   9       26.00       25.47      1.46 o
  -1  -1   9       64.31       63.73      4.51 o
   0  -1   9       54.18       61.47      4.37 o
   1  -1   9        4.49        5.40      0.65 o
   2  -1   9       10.22        9.00      0.69 o
   3  -1   9        2.75        3.42      0.53 o
   4  -1   9       58.93       58.67      3.21 o
   5  -1   9        0.19        0.39      1.09 o
   6  -1   9        0.96        2.49      1.34 o
  -5   0   9       12.44       12.10      1.40 o
  -4   0   9        4.89        5.08      0.84 o
  -3   0   9       38.06       31.21      2.49 o
  -2   0   9        9.71       10.99      0.75 o
  -1   0   9       61.99       66.85      3.33 o
   0   0   9       27.20       28.56      2.11 o
   1   0   9      209.52      215.06      5.10 o
   2   0   9        0.00       -0.12      0.40 o
   3   0   9        6.36        8.31      0.76 o
   4   0   9       12.38       15.18      1.30 o
   5   0   9       32.51       34.06      2.39 o
   6   0   9       19.30       18.87      1.81 o
   7   0   9        1.57        2.31      1.23 o
  -5   1   9       22.39       22.74      1.71 o
  -4   1   9       14.69       10.33      0.89 o
  -3   1   9      150.05      163.78      5.86 o
  -2   1   9        8.65        8.67      0.61 o
  -1   1   9       67.44       66.60      2.55 o
   0   1   9      276.61      284.74     10.81 o
   1   1   9       14.00       12.97      0.48 o
   2   1   9      172.17      190.98      6.67 o
   3   1   9        3.28        3.14      0.56 o
   4   1   9       20.56       18.11      0.95 o
   5   1   9        0.08       -0.60      0.48 o
   6   1   9        4.89        5.28      0.76 o
   7   1   9       22.30       23.94      4.66 o
  -5   2   9        4.05        3.85      1.06 o
  -4   2   9        4.75        4.76      0.69 o
  -3   2   9       49.05       44.51      2.08 o
  -2   2   9        4.67        5.06      0.76 o
  -1   2   9        0.01        0.04      0.45 o
   0   2   9       24.56       22.98      0.87 o
   1   2   9      144.12      136.65      5.19 o
   2   2   9        3.16        2.53      0.43 o
   3   2   9       93.93      106.51      4.70 o
   4   2   9       16.46       13.78      0.80 o
   5   2   9        2.85        2.02      0.58 o
   6   2   9       26.15       26.15      1.28 o
   7   2   9        1.67        1.63      1.11 o
  -5   3   9        0.21        0.58      1.01 o
  -4   3   9        9.08        9.20      0.99 o
  -3   3   9       51.55       50.27      3.00 o
  -2   3   9       21.63       22.09      1.02 o
  -1   3   9       17.57       14.46      0.98 o
   0   3   9       77.06       82.68      2.95 o
   1   3   9        0.64        1.19      0.43 o
   2   3   9       10.00        6.67      0.72 o
   3   3   9       27.70       21.45      0.85 o
   4   3   9       14.72       17.25      0.81 o
   5   3   9        2.23        0.32      0.59 o
   6   3   9        0.17        0.49      0.56 o
   7   3   9       20.05       16.09      2.01 o
  -4   4   9        0.09        0.18      0.63 o
  -3   4   9       13.03       12.46      0.91 o
  -2   4   9        9.79        6.43      0.91 o
  -1   4   9      168.75      169.98      6.48 o
   0   4   9       20.71       18.00      1.07 o
   1   4   9      164.19      186.10      6.47 o
   2   4   9       10.62        5.66      0.55 o
   3   4   9       26.42       26.87      0.87 o
   4   4   9       24.70       21.57      1.16 o
   5   4   9       14.10       17.92      0.87 o
   6   4   9        0.34        0.19      0.58 o
   7   4   9        5.34        2.12      1.19 o
  -4   5   9        2.17        1.60      1.03 o
  -3   5   9        3.05        3.23      0.84 o
  -2   5   9       22.61       25.10      2.66 o
  -1   5   9        2.28        2.47      0.48 o
   0   5   9      253.66      267.87      8.51 o
   1   5   9       15.39       13.27      0.80 o
   2   5   9        9.41        9.88      0.89 o
   3   5   9        6.14        5.41      0.48 o
   4   5   9       18.27       19.56      1.05 o
   5   5   9       16.46       17.05      1.05 o
   6   5   9        0.21       -1.04      0.69 o
  -4   6   9        5.88        7.19      1.46 o
  -3   6   9       32.71       38.56      3.85 o
  -2   6   9        1.55        0.15      1.27 o
  -1   6   9       14.34       15.44      2.69 o
   0   6   9       42.35       41.06      1.38 o
   1   6   9       15.93       18.06      1.10 o
   2   6   9        9.47       10.00      0.85 o
   3   6   9        5.20        6.85      1.05 o
   4   6   9        4.49        3.35      0.85 o
   5   6   9        2.93        2.01      0.63 o
   6   6   9       18.83       16.01      1.00 o
  -3   7   9       19.86       19.48      2.12 o
  -2   7   9        9.24        7.92      1.50 o
  -1   7   9        9.05        9.03      1.16 o
   0   7   9       28.23       31.81      1.81 o
   1   7   9       23.80       18.24      1.22 o
   2   7   9       24.25       28.20      2.85 o
   3   7   9        0.06       -0.39      1.02 o
   4   7   9        1.92        1.87      1.09 o
   5   7   9        9.85        8.41      1.14 o
  -2   8   9        3.36        1.82      2.05 o
  -1   8   9        1.37       -0.64      1.77 o
   0   8   9       13.31       12.67      1.33 o
   1   8   9       20.25       19.66      2.17 o
   2   8   9        8.24        8.85      1.75 o
   3   8   9       16.93       14.20      2.56 o
   4   8   9       11.43       10.63      1.35 o
   0   9   9        2.30        2.34      1.66 o
   1   9   9        1.35        1.04      1.46 o
   2   9   9       17.96       15.08      1.66 o
  -1  -4  10        8.11        8.80      1.40 o
   0  -4  10       18.19       18.78      1.55 o
   1  -4  10        6.18        3.99      1.19 o
   2  -4  10       13.95       13.49      3.04 o
   3  -4  10        0.93        1.55      1.15 o
  -2  -3  10        4.63        2.02      1.22 o
  -1  -3  10        4.71        5.42      1.25 o
   0  -3  10       11.73        7.80      1.30 o
   1  -3  10       94.53      103.05      5.98 o
   2  -3  10        0.29        0.64      0.96 o
   3  -3  10        8.52        7.95      1.30 o
   4  -3  10        3.13        4.36      1.49 o
  -3  -2  10       23.07       23.91      2.48 o
  -2  -2  10        0.20        2.36      1.36 o
  -1  -2  10       15.10       16.54      1.53 o
   0  -2  10       15.67       14.43      1.19 o
   1  -2  10        1.15       -0.99      0.90 o
   2  -2  10       17.76       18.01      1.37 o
   3  -2  10        0.07       -0.41      0.74 o
   4  -2  10        0.59        0.55      0.66 o
   5  -2  10        0.00       -0.35      1.09 o
  -4  -1  10        0.02        0.01      1.25 o
  -3  -1  10       14.47       14.97      1.48 o
  -2  -1  10        2.26        3.18      0.97 o
  -1  -1  10      100.29      118.21      3.19 o
   0  -1  10        0.10        0.30      0.80 o
   1  -1  10       10.10        7.53      0.95 o
   2  -1  10        0.05       -0.12      0.72 o
   3  -1  10        9.59       11.85      0.89 o
   4  -1  10       10.88       15.02      1.07 o
   5  -1  10        7.01        3.21      1.56 o
   6  -1  10        3.15        1.97      1.30 o
  -4   0  10       11.48       13.25      1.57 o
  -3   0  10        5.44        7.13      1.04 o
  -2   0  10       23.92       27.41      1.90 o
  -1   0  10        0.75        0.03      0.68 o
   0   0  10       27.22       31.09      1.00 o
   1   0  10       24.68       21.50      1.12 o
   2   0  10        1.49        1.96      0.59 o
   3   0  10        0.01       -0.48      0.59 o
   4   0  10       39.42       45.17      1.74 o
   5   0  10        1.07        2.54      0.54 o
   6   0  10        0.00        1.23      1.13 o
  -4   1  10        4.27        2.54      1.05 o
  -3   1  10       15.80       11.69      1.26 o
  -2   1  10       20.30       16.77      1.10 o
  -1   1  10       94.05      100.48      4.46 o
   0   1  10        6.11        6.64      0.48 o
   1   1  10      154.33      169.55      7.80 o
   2   1  10       32.06       31.70      1.55 o
   3   1  10        0.94       -0.08      0.58 o
   4   1  10       26.76       24.87      1.50 o
   5   1  10       26.96       25.34      1.21 o
   6   1  10        3.11        3.59      1.24 o
  -4   2  10        4.72        3.08      1.12 o
  -3   2  10       15.04       17.01      1.31 o
  -2   2  10        3.55        1.87      1.10 o
  -1   2  10      159.06      176.06      6.25 o
   0   2  10       21.54       21.93      1.42 o
   1   2  10      307.45      387.60     16.48 o
   2   2  10       46.90       44.17      2.43 o
   3   2  10        9.67        8.58      0.77 o
   4   2  10       97.54      105.50      4.78 o
   5   2  10        0.38        0.52      0.65 o
   6   2  10        0.51        0.42      1.01 o
  -4   3  10        8.94        6.82      1.09 o
  -3   3  10       13.58       12.48      1.43 o
  -2   3  10       10.09        9.07      1.23 o
  -1   3  10        0.19       -0.77      0.97 o
   0   3  10       42.59       43.70      1.34 o
   1   3  10        0.45       -0.21      0.48 o
   2   3  10       15.83       13.33      1.48 o
   3   3  10       28.95       30.54      1.79 o
   4   3  10        3.33        2.02      0.75 o
   5   3  10        0.31        0.57      1.21 o
   6   3  10        9.51        7.39      1.14 o
  -4   4  10        1.86        2.41      1.03 o
  -3   4  10       74.32       82.08      5.39 o
  -2   4  10        0.81        1.52      0.95 o
  -1   4  10        0.23        1.04      0.91 o
   0   4  10        0.28        1.17      0.83 o
   1   4  10       16.81       16.52      1.04 o
   2   4  10      132.99      171.39      4.94 o
   3   4  10        5.90        8.81      0.78 o
   4   4  10        9.82       11.76      0.89 o
   5   4  10        4.49        6.59      0.86 o
   6   4  10       11.44       10.74      1.12 o
  -3   5  10        1.47        0.98      1.04 o
  -2   5  10       44.83       48.70      2.19 o
  -1   5  10       63.82       69.04      2.69 o
   0   5  10       13.02       11.94      1.48 o
   1   5  10        0.63        1.49      0.93 o
   2   5  10       29.99       29.63      1.93 o
   3   5  10      136.68      157.93      3.88 o
   4   5  10       20.79       22.52      0.91 o
   5   5  10       16.60       12.21      0.82 o
   6   5  10        7.74        4.93      0.93 o
  -3   6  10        5.62        4.01      1.18 o
  -2   6  10        4.67        4.19      1.38 o
  -1   6  10       23.11       17.96      0.90 o
   0   6  10       53.78       63.90      2.75 o
   1   6  10       18.04       16.04      1.40 o
   2   6  10       45.00       42.70      1.70 o
   3   6  10        5.16        4.68      1.11 o
   4   6  10       28.28       31.13      1.55 o
   5   6  10        8.20        6.42      0.95 o
  -2   7  10        3.93        4.68      1.63 o
  -1   7  10       58.28       66.34      3.37 o
   0   7  10        3.75        0.71      1.54 o
   1   7  10       80.42       89.71      3.84 o
   2   7  10        7.21       11.86      1.53 o
   3   7  10        0.00       -0.15      1.13 o
   4   7  10        1.42       -0.18      1.03 o
   5   7  10       29.14       28.56      1.75 o
  -1   8  10       12.24       12.53      2.20 o
   0   8  10       48.29       51.45      2.91 o
   1   8  10        2.85       -0.67      1.61 o
   2   8  10       11.30       10.71      1.66 o
   3   8  10       10.49        9.86      1.73 o
   0  -3  11        2.39        1.10      1.20 o
   1  -3  11        3.48        2.10      1.31 o
   2  -3  11        0.01       -0.58      1.22 o
   3  -3  11        2.02        1.40      1.55 o
  -2  -2  11        0.06       -1.66      1.40 o
  -1  -2  11        3.71        3.97      1.32 o
   0  -2  11       12.90       13.17      1.48 o
   1  -2  11        8.34       10.08      1.49 o
   2  -2  11       32.83       29.04      1.67 o
   3  -2  11        7.25        6.16      1.10 o
   4  -2  11        1.43        2.68      1.17 o
  -2  -1  11        3.76        3.89      1.35 o
  -1  -1  11        1.60        2.28      1.30 o
   0  -1  11       13.69       17.65      1.59 o
   1  -1  11       39.89       39.86      2.02 o
   2  -1  11        2.18        1.29      0.94 o
   3  -1  11        0.47        0.36      0.75 o
   4  -1  11        1.08        2.15      0.85 o
   5  -1  11        3.93        3.65      1.10 o
  -3   0  11        0.36       -0.61      1.12 o
  -2   0  11       15.86       16.37      1.66 o
  -1   0  11        0.70        1.03      0.70 o
   0   0  11        0.63        1.75      0.97 o
   1   0  11        6.81        7.51      0.89 o
   2   0  11        3.30        4.00      0.75 o
   3   0  11       24.98       26.51      1.32 o
   4   0  11        5.39        5.48      0.87 o
   5   0  11        6.01        4.27      1.34 o
  -3   1  11       24.62       22.49      2.10 o
  -2   1  11        0.85        1.35      1.01 o
  -1   1  11       63.06       71.74      3.17 o
   0   1  11        7.63        7.41      0.97 o
   1   1  11       85.16      101.90      5.38 o
   2   1  11       42.72       45.60      3.11 o
   3   1  11        6.77        5.19      0.95 o
   4   1  11       36.88       38.07      2.70 o
   5   1  11        0.18        1.20      1.05 o
   6   1  11        0.39        0.46      1.15 o
  -3   2  11        5.77        6.31      1.55 o
  -2   2  11        4.14        3.97      1.29 o
  -1   2  11       37.11       38.35      2.34 o
   0   2  11       59.45       67.35      3.37 o
   1   2  11        0.60        0.71      0.78 o
   2   2  11        0.08        1.09      0.98 o
   3   2  11       66.85       75.97      3.00 o
   4   2  11        8.27        8.17      0.99 o
   5   2  11       38.79       40.78      3.50 o
   6   2  11        2.39        1.78      1.16 o
  -3   3  11        2.55        1.86      1.32 o
  -2   3  11        4.43        4.00      1.04 o
  -1   3  11       22.17       21.66      2.08 o
   0   3  11       72.89       74.50      2.41 o
   1   3  11       16.20       19.53      1.13 o
   2   3  11        5.28        7.82      0.82 o
   3   3  11       52.92       57.92      3.42 o
   4   3  11        0.34        0.80      0.71 o
   5   3  11       12.49       11.82      1.15 o
   6   3  11        0.83        0.42      1.18 o
  -3   4  11       17.15       21.45      1.99 o
  -2   4  11        5.03        4.64      1.07 o
  -1   4  11        0.08       -0.57      1.04 o
   0   4  11       43.20       51.55      2.23 o
   1   4  11        9.93       10.44      2.15 o
   2   4  11        9.80       11.33      1.23 o
   3   4  11       40.93       46.14      2.12 o
   4   4  11        2.02        2.63      0.78 o
   5   4  11        9.15        8.77      1.16 o
   6   4  11        0.24        0.65      0.90 o
  -2   5  11        2.35        3.45      1.12 o
  -1   5  11        4.38        5.62      1.36 o
   0   5  11        2.18        2.15      1.30 o
   1   5  11       14.90       15.77      1.77 o
   2   5  11       59.56       67.11      2.66 o
   3   5  11        0.04       -1.06      1.24 o
   4   5  11        0.38        0.76      1.19 o
   5   5  11        4.46        2.46      1.27 o
  -2   6  11       10.62       10.07      1.67 o
  -1   6  11        9.73        9.36      1.50 o
   0   6  11       34.86       31.38      2.02 o
   1   6  11        0.04        1.37      1.27 o
   2   6  11       23.83       28.97      1.95 o
   3   6  11       23.83       22.66      1.78 o
   4   6  11        0.04       -1.13      1.08 o
   5   6  11        0.39       -0.82      1.14 o
  -1   7  11        6.38        4.73      1.70 o
   0   7  11       15.54       12.66      1.67 o
   1   7  11        6.30        5.65      1.52 o
   2   7  11        9.53       13.04      1.75 o
   3   7  11        4.68        4.36      1.42 o
   4   7  11       13.57       14.88      1.56 o
   1  -2  12       14.21       14.54      1.84 o
   2  -2  12       10.75        7.62      1.31 o
  -1  -1  12        3.34        5.12      1.47 o
   0  -1  12       11.92       13.00      1.57 o
   1  -1  12        3.11        3.37      1.25 o
   2  -1  12        0.52        0.97      1.07 o
   3  -1  12        0.03        0.89      0.96 o
   4  -1  12        4.36        1.76      1.03 o
  -1   0  12        9.18        8.79      1.62 o
   0   0  12       10.86       11.39      1.32 o
   1   0  12       23.31       24.36      1.44 o
   2   0  12        0.49        0.89      1.21 o
   3   0  12        0.14        0.90      1.23 o
   4   0  12        0.37        1.84      1.10 o
  -2   1  12        1.92        1.34      1.73 o
  -1   1  12        0.52       -0.40      1.15 o
   0   1  12        9.93       10.75      1.19 o
   1   1  12        3.13        1.62      0.96 o
   2   1  12        0.01        0.47      1.13 o
   3   1  12       27.81       27.69      1.60 o
   4   1  12        0.02        0.74      1.41 o
   5   1  12        6.02        4.24      1.42 o
  -2   2  12        0.32        2.21      1.40 o
  -1   2  12        5.61        4.96      1.10 o
   0   2  12        7.03        7.86      1.08 o
   1   2  12       16.78       17.46      1.36 o
   2   2  12       26.52       27.07      1.50 o
   3   2  12      111.80      118.33      4.58 o
   4   2  12        0.77        1.91      1.10 o
   5   2  12       13.50       10.84      1.54 o
  -2   3  12       20.02       21.15      1.75 o
  -1   3  12        2.04        1.73      1.56 o
   0   3  12        4.77        2.93      1.84 o
   1   3  12        3.64        3.37      0.91 o
   2   3  12       23.87       26.31      1.49 o
   3   3  12        0.02       -0.24      1.03 o
   4   3  12        1.04        2.70      1.37 o
   5   3  12        0.13       -0.22      1.46 o
  -2   4  12        0.09        0.98      1.40 o
  -1   4  12       30.81       31.91      2.60 o
   0   4  12       13.12       16.14      2.03 o
   1   4  12       15.05       14.91      1.80 o
   2   4  12       10.36        7.79      1.30 o
   3   4  12       17.63       17.04      2.64 o
   4   4  12       34.43       31.14      2.48 o
   5   4  12        0.01        0.48      1.52 o
  -1   5  12        8.66        7.37      1.79 o
   0   5  12       68.78       75.25      3.33 o
   1   5  12       12.50       12.50      1.46 o
   2   5  12        0.61        1.34      1.34 o
   3   5  12        0.03       -0.42      1.20 o
   4   5  12        0.36       -1.46      1.27 o
   0   6  12        4.07        2.28      1.45 o
   1   6  12       35.91       34.22      2.06 o
   2   6  12        4.10        4.80      1.18 o
   3   6  12        0.05        1.19      1.27 o
   1   0  13        8.07        5.77      1.48 o
   2   0  13        0.00       -0.06      1.46 o
   0   1  13        6.66        5.28      1.41 o
   1   1  13       39.83       49.20      2.51 o
   2   1  13        2.36        2.50      1.43 o
   3   1  13        1.61        0.91      1.43 o
   0   2  13       31.60       35.32      2.32 o
   1   2  13        0.12        2.03      1.82 o
   2   2  13        8.98        5.65      1.57 o
   3   2  13        4.51        5.92      1.56 o
   0   3  13        0.09        0.51      1.85 o
   1   3  13       12.45       12.08      1.98 o
   2   3  13       17.99       18.66      3.30 o
   3   3  13        2.29        3.03      1.59 o
   0   4  13        0.08       -0.13      1.30 o
   1   4  13        3.39        4.04      1.35 o
   2   4  13        6.35        4.96      1.83 o
   3   4  13       10.59        7.79      2.68 o
   1   5  13        0.74       -0.99      1.60 o
   2   5  13        1.16       -1.78      2.15 o
 
